# Supplementary material for: Crystal structure and Hirshfeld surface analysis of aqua­bis­(nicotinamide-κN 1)bis­(2,4,6-tri­methyl­benzoato-κO)zinc
Source: Acta Crystallogr E Crystallogr Commun. 2017 Aug 21;73(Pt 9):1348–52. doi: 10.1107/S2056989017011690 (PMC5588578; doi:10.1107/S2056989017011690)
Supplement: Supplementary file 1 [file e-73-01348-sup1.cif]

##############################################################################
#                                                                            #
# This CIF contains the data in a paper accepted for publication in          #
# Acta Crystallographica Section E. It conforms to the requirements of       #
# Notes for Authors for Acta Crystallographica Section E, and has been       #
# peer reviewed under the auspices of the IUCr Commission on Journals.       #
#                                                                            #
# Full details of the Crystallographic Information File format               #
# are given in the paper "The Crystallographic Information File (CIF):       #
# a New Standard Archive File for Crystallography" by S. R. Hall, F. H.      #
# Allen and I. D. Brown [Acta Cryst. (1991), A47, 655-685].                  #
#                                                                            #
# The current version of the core CIF dictionary is obtainable from          #
# ftp://ftp.iucr.org/pub/cif_core.dic.                                       #
#                                                                            #
# Software is freely available for graphical display of the structure(s)     #
# in this CIF. For information consult the CIF software page                 #
# http://www.iucr.org/resources/cif/software.                                #
#                                                                            #
# This file may be used for bona fide research purposes within the           #
# scientific community so long as proper attribution is given to the journal # 
# article from which it was obtained.                                        #
#                                                                            #
##############################################################################
data_I
_database_code_depnum_ccdc_archive 'CCDC 1567723'
_audit_creation_method     SHELXL-97
_chemical_name_systematic
;\
Aquabis(nicotinamide-\k<i>N</i>^1^)bis(2,4,6-trimethylbenzoato-\k<i>O</i>)\
zinc
;
_chemical_name_common     ?
_chemical_formula_moiety     'C32 H36 N4 O7 Zn'
_chemical_formula_sum     'C32 H36 N4 O7 Zn'
_chemical_formula_iupac     '[Zn (C10 H11 O2)2 (C6 H6 N2 O)2 (H2 O)]'
_chemical_formula_weight     654.02
_chemical_melting_point     ?
_symmetry_cell_setting     orthorhombic
_symmetry_space_group_name_H-M     'P b c n'
_symmetry_space_group_name_Hall     '-P 2n 2ab'
loop_
    _symmetry_equiv_pos_as_xyz
    'x, y, z'
    '-x+1/2, -y+1/2, z+1/2'
    '-x, y, -z+1/2'
    'x+1/2, -y+1/2, -z'
    '-x, -y, -z'
    'x-1/2, y-1/2, -z-1/2'
    'x, -y, z-1/2'
    '-x-1/2, y-1/2, z'
_cell_length_a     23.4004(5)
_cell_length_b     15.1685(4)
_cell_length_c     9.2353(3)
_cell_angle_alpha     90.00
_cell_angle_beta     90.00
_cell_angle_gamma     90.00
_cell_volume     3278.06(15)
_cell_formula_units_Z     4
_cell_measurement_reflns_used     9891
_cell_measurement_theta_min     2.69
_cell_measurement_theta_max     28.35
_cell_measurement_temperature     296(2)
_exptl_crystal_description     block
_exptl_crystal_colour     'colourless'
_exptl_crystal_size_max     0.42
_exptl_crystal_size_mid     0.36
_exptl_crystal_size_min     0.21
_exptl_crystal_density_diffrn     1.325
_exptl_crystal_density_meas     ?
_exptl_crystal_density_method     'not measured'
_exptl_crystal_F_000     1368
_exptl_absorpt_coefficient_mu     0.800
_exptl_absorpt_correction_type     multi-scan
_exptl_absorpt_process_details
;
(<i>SADABS</i>; Bruker, 2012)
;
_exptl_absorpt_correction_T_min     0.7299
_exptl_absorpt_correction_T_max     0.8500
_exptl_special_details     ?
_diffrn_ambient_temperature     296(2)
_diffrn_radiation_type     MoK\a
_diffrn_radiation_wavelength     0.71073
_diffrn_radiation_source     'fine-focus sealed tube'
_diffrn_radiation_monochromator     graphite
_diffrn_measurement_device_type     'Bruker SMART BREEZE CCD'
_diffrn_measurement_method     '\f and \w scans'
_diffrn_detector_area_resol_mean     ?
_diffrn_reflns_number     44050
_diffrn_reflns_av_R_equivalents     0.0364
_diffrn_reflns_av_sigmaI/netI     0.0223
_diffrn_reflns_theta_min     1.60
_diffrn_reflns_theta_max     28.39
_diffrn_reflns_theta_full     28.39
_diffrn_measured_fraction_theta_max     0.997
_diffrn_measured_fraction_theta_full     0.997
_diffrn_reflns_limit_h_min     -29
_diffrn_reflns_limit_h_max     31
_diffrn_reflns_limit_k_min     -20
_diffrn_reflns_limit_k_max     18
_diffrn_reflns_limit_l_min     -12
_diffrn_reflns_limit_l_max     11
_diffrn_standards_number     ?
_diffrn_standards_interval_count     ?
_diffrn_standards_interval_time     ?
_diffrn_standards_decay_%     ?
_refine_special_details
;
 Refinement of F^2^ against ALL reflections.  The weighted R-factor wR and
 goodness of fit S are based on F^2^, conventional R-factors R are based
 on F, with F set to zero for negative F^2^. The threshold expression of
 F^2^ > 2sigma(F^2^) is used only for calculating R-factors(gt) etc. and is
 not relevant to the choice of reflections for refinement.  R-factors based
 on F^2^ are statistically about twice as large as those based on F, and R-
 factors based on ALL data will be even larger.
;
_reflns_number_total     4104
_reflns_number_gt     3310
_reflns_threshold_expression     I>2\s(I)
_refine_ls_structure_factor_coef     Fsqd
_refine_ls_matrix_type     full
_refine_ls_R_factor_all     0.0575
_refine_ls_R_factor_gt     0.0446
_refine_ls_wR_factor_gt     0.1177
_refine_ls_wR_factor_ref     0.1272
_refine_ls_goodness_of_fit_ref     1.082
_refine_ls_restrained_S_all     1.082
_refine_ls_number_reflns     4104
_refine_ls_number_parameters     213
_refine_ls_number_restraints     0
_refine_ls_hydrogen_treatment     mixed
_refine_ls_weighting_scheme     calc
_refine_ls_weighting_details
         'calc w=1/[\s^2^(Fo^2^)+(0.0569P)^2^+1.7904P] where P=(Fo^2^+2Fc^2^)/3'
_atom_sites_solution_hydrogens     geom
_atom_sites_solution_primary     direct
_atom_sites_solution_secondary     difmap
_refine_ls_shift/su_max     0.001
_refine_ls_shift/su_mean     0.000
_refine_diff_density_max     0.290
_refine_diff_density_min     -0.318
_refine_ls_extinction_method     none
_refine_ls_extinction_coef     ?
loop_
    _atom_type_symbol
    _atom_type_description
    _atom_type_scat_dispersion_real
    _atom_type_scat_dispersion_imag
    _atom_type_scat_source
    'C' 'C' 0.0033 0.0016
                         'International Tables Vol C Tables 4.2.6.8 and 6.1.1.4'
    'H' 'H' 0.0000 0.0000
                         'International Tables Vol C Tables 4.2.6.8 and 6.1.1.4'
    'N' 'N' 0.0061 0.0033
                         'International Tables Vol C Tables 4.2.6.8 and 6.1.1.4'
    'O' 'O' 0.0106 0.0060
                         'International Tables Vol C Tables 4.2.6.8 and 6.1.1.4'
    'Zn' 'Zn' 0.2839 1.4301
                         'International Tables Vol C Tables 4.2.6.8 and 6.1.1.4'
_computing_data_collection
;
<i>APEX2</i> (Bruker, 2012)
;
_computing_cell_refinement
;
<i>SAINT</i> (Bruker, 2012)
;
_computing_data_reduction     '<i>SAINT</i>'
_computing_structure_solution
;
<i>SHELXS97</i> (Sheldrick, 2008)
;
_computing_structure_refinement
;
<i>SHELXL97</i> (Sheldrick, 2008)
;
_computing_molecular_graphics
;
<i>ORTEP-3 for Windows</i> (Farrugia, 2012)
;
_computing_publication_material
;
WinGX (Farrugia, 2012) and PLATON (Spek, 2015)
;
loop_
    _atom_site_type_symbol
    _atom_site_label
    _atom_site_fract_x
    _atom_site_fract_y
    _atom_site_fract_z
    _atom_site_U_iso_or_equiv
    _atom_site_adp_type
    _atom_site_calc_flag
    _atom_site_refinement_flags
    _atom_site_occupancy
    _atom_site_symmetry_multiplicity
    _atom_site_disorder_assembly
    _atom_site_disorder_group
    Zn Zn1 0.5000 0.74469(2) 0.2500 0.04143(13) Uani d S 1 2 . .
    O O1 0.41787(9) 0.77620(12) 0.4394(2) 0.0656(5) Uani d . 1 1 . .
    O O2 0.44479(7) 0.65455(11) 0.33298(16) 0.0544(4) Uani d . 1 1 . .
    O O3 0.57370(8) 0.99041(10) 0.66283(17) 0.0589(4) Uani d . 1 1 . .
    O O4 0.5000 0.88159(15) 0.2500 0.0502(5) Uani d S 1 2 . .
    H H41 0.5262(12) 0.9122(18) 0.222(3) 0.057(8) Uiso d . 1 1 . .
    N N1 0.55509(9) 0.75557(11) 0.4431(2) 0.0449(4) Uani d . 1 1 . .
    N N2 0.58656(10) 0.91889(14) 0.8743(2) 0.0522(5) Uani d . 1 1 . .
    H H21 0.5893(13) 0.867(2) 0.924(3) 0.078 Uiso d . 1 1 . .
    H H22 0.5842(13) 0.969(2) 0.920(3) 0.078 Uiso d . 1 1 . .
    C C1 0.41195(9) 0.69614(15) 0.4166(2) 0.0436(5) Uani d . 1 1 . .
    C C2 0.36403(9) 0.64607(14) 0.4853(2) 0.0433(5) Uani d . 1 1 . .
    C C3 0.30732(11) 0.6708(2) 0.4566(3) 0.0657(7) Uani d . 1 1 . .
    C C4 0.26398(12) 0.6235(3) 0.5224(4) 0.0879(10) Uani d . 1 1 . .
    H H4 0.2263 0.6396 0.5041 0.106 Uiso calc R 1 1 . .
    C C5 0.27421(13) 0.5537(3) 0.6139(4) 0.0834(10) Uani d . 1 1 . .
    C C6 0.33025(13) 0.53126(19) 0.6414(3) 0.0664(7) Uani d . 1 1 . .
    H H6 0.3379 0.4846 0.7038 0.080 Uiso calc R 1 1 . .
    C C7 0.37565(10) 0.57607(14) 0.5789(2) 0.0481(5) Uani d . 1 1 . .
    C C8 0.43568(12) 0.5514(2) 0.6170(3) 0.0692(7) Uani d . 1 1 . .
    H H8A 0.4354 0.5117 0.6980 0.104 Uiso calc R 1 1 . .
    H H8B 0.4568 0.6035 0.6420 0.104 Uiso calc R 1 1 . .
    H H8C 0.4534 0.5231 0.5356 0.104 Uiso calc R 1 1 . .
    C C9 0.29388(16) 0.7462(3) 0.3543(5) 0.1093(15) Uani d . 1 1 . .
    H H9A 0.2533 0.7555 0.3514 0.164 Uiso calc R 1 1 . .
    H H9B 0.3074 0.7319 0.2589 0.164 Uiso calc R 1 1 . .
    H H9C 0.3124 0.7988 0.3877 0.164 Uiso calc R 1 1 . .
    C C10 0.22443(18) 0.5042(4) 0.6832(6) 0.144(2) Uani d . 1 1 . .
    H H10A 0.1901 0.5384 0.6732 0.217 Uiso calc R 1 1 . .
    H H10B 0.2323 0.4949 0.7840 0.217 Uiso calc R 1 1 . .
    H H10C 0.2196 0.4484 0.6358 0.217 Uiso calc R 1 1 . .
    C C11 0.55380(9) 0.82679(13) 0.5282(2) 0.0431(5) Uani d . 1 1 . .
    H H11 0.5294 0.8726 0.5026 0.052 Uiso calc R 1 1 . .
    C C12 0.58642(9) 0.83658(13) 0.6518(2) 0.0396(4) Uani d . 1 1 . .
    C C13 0.62260(11) 0.76826(16) 0.6900(3) 0.0521(5) Uani d . 1 1 . .
    H H13 0.6449 0.7718 0.7732 0.063 Uiso calc R 1 1 . .
    C C14 0.62482(12) 0.69502(16) 0.6023(3) 0.0605(7) Uani d . 1 1 . .
    H H14 0.6492 0.6485 0.6248 0.073 Uiso calc R 1 1 . .
    C C15 0.59098(11) 0.69098(15) 0.4816(2) 0.0524(6) Uani d . 1 1 . .
    H H15 0.5930 0.6410 0.4235 0.063 Uiso calc R 1 1 . .
    C C16 0.58181(9) 0.92186(14) 0.7316(2) 0.0427(5) Uani d . 1 1 . .
loop_
    _atom_site_aniso_label
    _atom_site_aniso_U_11
    _atom_site_aniso_U_22
    _atom_site_aniso_U_33
    _atom_site_aniso_U_12
    _atom_site_aniso_U_13
    _atom_site_aniso_U_23
    Zn1 0.0472(2) 0.02853(19) 0.0485(2) 0.000 0.00026(14) 0.000
    O1 0.0772(12) 0.0463(10) 0.0733(12) -0.0103(9) 0.0122(10) -0.0028(9)
    O2 0.0569(9) 0.0608(10) 0.0456(8) -0.0090(8) 0.0146(7) -0.0075(7)
    O3 0.0898(12) 0.0369(8) 0.0499(9) 0.0059(8) 0.0028(8) 0.0006(7)
    O4 0.0559(14) 0.0318(11) 0.0630(14) 0.000 0.0037(11) 0.000
    N1 0.0525(11) 0.0331(9) 0.0490(10) 0.0057(7) -0.0026(8) -0.0027(7)
    N2 0.0718(13) 0.0428(11) 0.0422(10) -0.0075(9) 0.0027(9) -0.0030(8)
    C1 0.0462(11) 0.0490(12) 0.0355(9) -0.0037(9) 0.0004(8) 0.0012(8)
    C2 0.0450(11) 0.0459(11) 0.0389(10) -0.0030(9) 0.0039(8) -0.0067(8)
    C3 0.0488(13) 0.087(2) 0.0613(15) 0.0026(13) -0.0020(11) 0.0045(14)
    C4 0.0415(14) 0.135(3) 0.088(2) -0.0110(17) 0.0016(13) 0.002(2)
    C5 0.0654(18) 0.105(3) 0.080(2) -0.0333(17) 0.0173(15) -0.0014(19)
    C6 0.0767(18) 0.0598(16) 0.0626(15) -0.0218(13) 0.0108(13) 0.0010(12)
    C7 0.0555(13) 0.0386(11) 0.0501(11) -0.0058(9) 0.0068(10) -0.0057(9)
    C8 0.0644(16) 0.0619(16) 0.0814(18) 0.0082(13) 0.0039(14) 0.0188(14)
    C9 0.070(2) 0.142(4) 0.116(3) 0.021(2) -0.014(2) 0.046(3)
    C10 0.091(3) 0.186(5) 0.157(4) -0.069(3) 0.034(3) 0.024(4)
    C11 0.0447(11) 0.0342(10) 0.0506(11) 0.0086(8) -0.0034(9) -0.0035(8)
    C12 0.0422(10) 0.0376(10) 0.0391(9) 0.0020(8) 0.0046(8) 0.0031(8)
    C13 0.0596(14) 0.0548(13) 0.0420(11) 0.0116(11) -0.0022(10) 0.0076(10)
    C14 0.0782(17) 0.0474(13) 0.0559(13) 0.0274(12) -0.0024(12) 0.0056(10)
    C15 0.0722(15) 0.0354(11) 0.0497(12) 0.0134(10) 0.0015(11) -0.0015(9)
    C16 0.0467(11) 0.0384(11) 0.0431(10) -0.0022(8) 0.0034(8) -0.0006(8)
_geom_special_details
;
 All esds (except the esd in the dihedral angle between two l.s. planes)
 are estimated using the full covariance matrix.  The cell esds are taken
 into account individually in the estimation of esds in distances, angles
 and torsion angles; correlations between esds in cell parameters are only
 used when they are defined by crystal symmetry.  An approximate (isotropic)
 treatment of cell esds is used for estimating esds involving l.s. planes.
;
loop_
    _geom_bond_atom_site_label_1
    _geom_bond_atom_site_label_2
    _geom_bond_site_symmetry_2
    _geom_bond_distance
    _geom_bond_publ_flag
    Zn1 O2 3_655 2.0311(16) ?
    Zn1 O2 . 2.0311(16) ?
    Zn1 O4 . 2.076(2) ?
    Zn1 N1 . 2.2066(19) ?
    Zn1 N1 3_655 2.2066(19) ?
    O1 C1 . 1.240(3) ?
    O2 C1 . 1.259(3) ?
    O3 C16 . 1.233(3) ?
    O4 H41 . 0.81(3) ?
    N1 C11 . 1.336(3) ?
    N1 C15 . 1.338(3) ?
    N2 C16 . 1.324(3) ?
    N2 H21 . 0.91(3) ?
    N2 H22 . 0.87(3) ?
    C2 C1 . 1.496(3) ?
    C2 C3 . 1.404(3) ?
    C2 C7 . 1.396(3) ?
    C3 C4 . 1.383(4) ?
    C3 C9 . 1.516(4) ?
    C4 H4 . 0.9300 ?
    C5 C4 . 1.375(5) ?
    C5 C10 . 1.526(4) ?
    C6 C5 . 1.379(5) ?
    C6 H6 . 0.9300 ?
    C7 C6 . 1.387(3) ?
    C7 C8 . 1.496(4) ?
    C8 H8A . 0.9600 ?
    C8 H8B . 0.9600 ?
    C8 H8C . 0.9600 ?
    C9 H9A . 0.9600 ?
    C9 H9B . 0.9600 ?
    C9 H9C . 0.9600 ?
    C10 H10A . 0.9600 ?
    C10 H10B . 0.9600 ?
    C10 H10C . 0.9600 ?
    C11 H11 . 0.9300 ?
    C12 C11 . 1.382(3) ?
    C12 C13 . 1.384(3) ?
    C12 C16 . 1.493(3) ?
    C13 C14 . 1.376(3) ?
    C13 H13 . 0.9300 ?
    C14 H14 . 0.9300 ?
    C15 C14 . 1.369(3) ?
    C15 H15 . 0.9300 ?
loop_
    _geom_angle_atom_site_label_1
    _geom_angle_atom_site_label_2
    _geom_angle_atom_site_label_3
    _geom_angle_site_symmetry_1
    _geom_angle_site_symmetry_3
    _geom_angle
    _geom_angle_publ_flag
    O2 Zn1 O2 3_655 . 95.38(9) ?
    O2 Zn1 O4 . . 132.31(5) ?
    O2 Zn1 O4 3_655 . 132.31(5) ?
    O2 Zn1 N1 . . 96.72(7) ?
    O2 Zn1 N1 3_655 . 89.07(7) ?
    O2 Zn1 N1 . 3_655 89.07(7) ?
    O2 Zn1 N1 3_655 3_655 96.72(7) ?
    O4 Zn1 N1 . . 85.71(4) ?
    O4 Zn1 N1 . 3_655 85.71(4) ?
    N1 Zn1 N1 . 3_655 171.42(8) ?
    C1 O2 Zn1 . . 106.41(14) ?
    Zn1 O4 H41 . . 125(2) ?
    C11 N1 Zn1 . . 121.50(14) ?
    C11 N1 C15 . . 116.7(2) ?
    C15 N1 Zn1 . . 121.76(15) ?
    C16 N2 H21 . . 122.6(19) ?
    C16 N2 H22 . . 117(2) ?
    H21 N2 H22 . . 121(3) ?
    O1 C1 O2 . . 121.8(2) ?
    O1 C1 C2 . . 120.6(2) ?
    O2 C1 C2 . . 117.6(2) ?
    C3 C2 C1 . . 119.5(2) ?
    C7 C2 C1 . . 120.20(19) ?
    C7 C2 C3 . . 120.3(2) ?
    C2 C3 C9 . . 121.0(3) ?
    C4 C3 C2 . . 118.1(3) ?
    C4 C3 C9 . . 120.9(3) ?
    C3 C4 H4 . . 118.6 ?
    C5 C4 C3 . . 122.8(3) ?
    C5 C4 H4 . . 118.6 ?
    C4 C5 C6 . . 118.0(3) ?
    C4 C5 C10 . . 120.2(4) ?
    C6 C5 C10 . . 121.8(4) ?
    C5 C6 C7 . . 122.0(3) ?
    C5 C6 H6 . . 119.0 ?
    C7 C6 H6 . . 119.0 ?
    C2 C7 C8 . . 121.3(2) ?
    C6 C7 C2 . . 118.8(2) ?
    C6 C7 C8 . . 119.9(2) ?
    C7 C8 H8A . . 109.5 ?
    C7 C8 H8B . . 109.5 ?
    C7 C8 H8C . . 109.5 ?
    H8A C8 H8B . . 109.5 ?
    H8A C8 H8C . . 109.5 ?
    H8B C8 H8C . . 109.5 ?
    C3 C9 H9A . . 109.5 ?
    C3 C9 H9B . . 109.5 ?
    C3 C9 H9C . . 109.5 ?
    H9A C9 H9B . . 109.5 ?
    H9A C9 H9C . . 109.5 ?
    H9B C9 H9C . . 109.5 ?
    C5 C10 H10A . . 109.5 ?
    C5 C10 H10B . . 109.5 ?
    C5 C10 H10C . . 109.5 ?
    H10A C10 H10B . . 109.5 ?
    H10A C10 H10C . . 109.5 ?
    H10B C10 H10C . . 109.5 ?
    N1 C11 C12 . . 124.08(19) ?
    N1 C11 H11 . . 118.0 ?
    C12 C11 H11 . . 118.0 ?
    C11 C12 C13 . . 117.9(2) ?
    C11 C12 C16 . . 117.47(18) ?
    C13 C12 C16 . . 124.6(2) ?
    C12 C13 H13 . . 120.7 ?
    C14 C13 C12 . . 118.5(2) ?
    C14 C13 H13 . . 120.7 ?
    C13 C14 H14 . . 120.2 ?
    C15 C14 C13 . . 119.6(2) ?
    C15 C14 H14 . . 120.2 ?
    N1 C15 C14 . . 123.1(2) ?
    N1 C15 H15 . . 118.4 ?
    C14 C15 H15 . . 118.4 ?
    O3 C16 N2 . . 123.7(2) ?
    O3 C16 C12 . . 119.17(18) ?
    N2 C16 C12 . . 117.14(19) ?
loop_
    _geom_torsion_atom_site_label_1
    _geom_torsion_atom_site_label_2
    _geom_torsion_atom_site_label_3
    _geom_torsion_atom_site_label_4
    _geom_torsion_site_symmetry_1
    _geom_torsion_site_symmetry_2
    _geom_torsion_site_symmetry_3
    _geom_torsion_site_symmetry_4
    _geom_torsion
    _geom_torsion_publ_flag
    O2 Zn1 O2 C1 3_655 . . . 166.98(17) ?
    O4 Zn1 O2 C1 . . . . -13.02(17) ?
    N1 Zn1 O2 C1 . . . . 77.29(14) ?
    N1 Zn1 O2 C1 3_655 . . . -96.36(14) ?
    O2 Zn1 N1 C11 . . . . -106.95(18) ?
    O2 Zn1 N1 C11 3_655 . . . 157.75(18) ?
    O2 Zn1 N1 C15 . . . . 72.40(19) ?
    O2 Zn1 N1 C15 3_655 . . . -22.91(19) ?
    O4 Zn1 N1 C11 . . . . 25.19(17) ?
    O4 Zn1 N1 C15 . . . . -155.46(19) ?
    Zn1 O2 C1 O1 . . . . -2.4(3) ?
    Zn1 O2 C1 C2 . . . . 175.91(15) ?
    Zn1 N1 C11 C12 . . . . 178.69(16) ?
    C15 N1 C11 C12 . . . . -0.7(3) ?
    Zn1 N1 C15 C14 . . . . -178.6(2) ?
    C11 N1 C15 C14 . . . . 0.8(4) ?
    C3 C2 C1 O1 . . . . 60.0(3) ?
    C3 C2 C1 O2 . . . . -118.4(2) ?
    C7 C2 C1 O1 . . . . -119.1(2) ?
    C7 C2 C1 O2 . . . . 62.5(3) ?
    C1 C2 C3 C4 . . . . -179.6(3) ?
    C1 C2 C3 C9 . . . . 1.4(4) ?
    C7 C2 C3 C4 . . . . -0.5(4) ?
    C7 C2 C3 C9 . . . . -179.5(3) ?
    C1 C2 C7 C6 . . . . 179.7(2) ?
    C1 C2 C7 C8 . . . . 2.2(3) ?
    C3 C2 C7 C6 . . . . 0.6(3) ?
    C3 C2 C7 C8 . . . . -176.9(2) ?
    C2 C3 C4 C5 . . . . -0.2(5) ?
    C9 C3 C4 C5 . . . . 178.8(4) ?
    C6 C5 C4 C3 . . . . 0.7(6) ?
    C10 C5 C4 C3 . . . . 180.0(4) ?
    C7 C6 C5 C4 . . . . -0.7(5) ?
    C7 C6 C5 C10 . . . . -179.9(3) ?
    C2 C7 C6 C5 . . . . 0.1(4) ?
    C8 C7 C6 C5 . . . . 177.5(3) ?
    C13 C12 C11 N1 . . . . -0.1(3) ?
    C16 C12 C11 N1 . . . . 177.5(2) ?
    C11 C12 C13 C14 . . . . 0.9(3) ?
    C16 C12 C13 C14 . . . . -176.5(2) ?
    C11 C12 C16 O3 . . . . -33.6(3) ?
    C11 C12 C16 N2 . . . . 146.1(2) ?
    C13 C12 C16 O3 . . . . 143.8(2) ?
    C13 C12 C16 N2 . . . . -36.4(3) ?
    C12 C13 C14 C15 . . . . -0.9(4) ?
    N1 C15 C14 C13 . . . . 0.0(4) ?
loop_
    _geom_hbond_atom_site_label_D
    _geom_hbond_atom_site_label_H
    _geom_hbond_atom_site_label_A
    _geom_hbond_site_symmetry_A
    _geom_hbond_distance_DH
    _geom_hbond_distance_HA
    _geom_hbond_distance_DA
    _geom_hbond_angle_DHA
    _geom_hbond_publ_flag
    N2 H21 O1 3_656 0.91(3) 1.88(3) 2.766(3) 165(3) yes
    N2 H22 O3 7_576 0.87(3) 2.34(3) 3.013(2) 134(2) yes
    O4 H41 O3 7_575 0.81(3) 1.93(3) 2.719(2) 165(3) yes
_iucr_refine_instructions_details
;
TITL s26_orto_15nsn_0m_a.res in Pbcn
CELL  0.71073  23.4004  15.1685   9.2353   90.000   90.000   90.000
ZERR     4.00   0.0005   0.0004   0.0003    0.000    0.000    0.000
LATT   1
SYMM  1/2 - X, 1/2 - Y, 1/2 + Z
SYMM  - X,   Y, 1/2 - Z
SYMM  1/2 + X, 1/2 - Y, - Z
SFAC  C    H    N    O    ZN
UNIT  128  144  16   28   4
MERG   2
OMIT     1  15   3
OMIT     1   6   6
FMAP   2
PLAN   20
SIZE     0.21   0.36   0.42
ACTA
BOND   $H
CONF
LIST   4
L.S.  40
TEMP    23.00
WGHT    0.056900    1.790400
FVAR       0.39446
ZN1   5    0.500000    0.744690    0.250000    10.50000    0.04724    0.02853 =
         0.04853    0.00000    0.00026    0.00000
O4    4    0.500000    0.881586    0.250000    10.50000    0.05587    0.03175 =
         0.06297    0.00000    0.00367    0.00000
O2    4    0.444794    0.654554    0.332982    11.00000    0.05687    0.06077 =
         0.04562   -0.00749    0.01463   -0.00904
O3    4    0.573698    0.990407    0.662835    11.00000    0.08982    0.03688 =
         0.04990    0.00057    0.00277    0.00587
O1    4    0.417868    0.776196    0.439351    11.00000    0.07722    0.04635 =
         0.07326   -0.00276    0.01218   -0.01031
N1    3    0.555092    0.755571    0.443094    11.00000    0.05255    0.03306 =
         0.04903   -0.00270   -0.00257    0.00574
N2    3    0.586564    0.918891    0.874348    11.00000    0.07176    0.04279 =
         0.04219   -0.00304    0.00266   -0.00750
H21   2    0.589321    0.867307    0.924184    11.00000   -1.50000
H22   2    0.584242    0.969137    0.920250    11.00000   -1.50000
C12   1    0.586422    0.836581    0.651828    11.00000    0.04222    0.03762 =
         0.03910    0.00315    0.00463    0.00204
C2    1    0.364030    0.646066    0.485316    11.00000    0.04502    0.04590 =
         0.03895   -0.00672    0.00387   -0.00299
C7    1    0.375646    0.576066    0.578856    11.00000    0.05546    0.03863 =
         0.05010   -0.00572    0.00679   -0.00580
C1    1    0.411949    0.696143    0.416613    11.00000    0.04624    0.04898 =
         0.03551    0.00121    0.00036   -0.00371
C16   1    0.581810    0.921861    0.731625    11.00000    0.04669    0.03836 =
         0.04305   -0.00061    0.00338   -0.00225
C13   1    0.622596    0.768261    0.690035    11.00000    0.05956    0.05479 =
         0.04196    0.00758   -0.00221    0.01161
AFIX  43
H13   2    0.644908    0.771760    0.773171    11.00000   -1.20000
AFIX   0
C11   1    0.553796    0.826794    0.528173    11.00000    0.04468    0.03421 =
         0.05056   -0.00353   -0.00342    0.00856
AFIX  43
H11   2    0.529416    0.872634    0.502562    11.00000   -1.20000
AFIX   0
C15   1    0.590985    0.690983    0.481553    11.00000    0.07216    0.03539 =
         0.04966   -0.00149    0.00152    0.01336
AFIX  43
H15   2    0.593032    0.640986    0.423497    11.00000   -1.20000
AFIX   0
C14   1    0.624816    0.695017    0.602251    11.00000    0.07822    0.04736 =
         0.05590    0.00564   -0.00243    0.02741
AFIX  43
H14   2    0.649161    0.648543    0.624818    11.00000   -1.20000
AFIX   0
C6    1    0.330249    0.531256    0.641397    11.00000    0.07668    0.05984 =
         0.06263    0.00105    0.01080   -0.02183
AFIX  43
H6    2    0.337855    0.484611    0.703845    11.00000   -1.20000
AFIX   0
C3    1    0.307319    0.670792    0.456565    11.00000    0.04884    0.08692 =
         0.06131    0.00447   -0.00196    0.00263
C8    1    0.435676    0.551376    0.617023    11.00000    0.06437    0.06189 =
         0.08140    0.01879    0.00394    0.00820
AFIX 137
H8A   2    0.435361    0.511662    0.697954    11.00000   -1.50000
H8B   2    0.456768    0.603483    0.642023    11.00000   -1.50000
H8C   2    0.453424    0.523140    0.535584    11.00000   -1.50000
AFIX   0
C5    1    0.274205    0.553715    0.613864    11.00000    0.06537    0.10508 =
         0.07983   -0.00144    0.01731   -0.03334
C4    1    0.263984    0.623513    0.522417    11.00000    0.04155    0.13452 =
         0.08769    0.00190    0.00157   -0.01103
AFIX  43
H4    2    0.226323    0.639605    0.504080    11.00000   -1.20000
AFIX   0
C9    1    0.293878    0.746179    0.354264    11.00000    0.07044    0.14190 =
         0.11565    0.04623   -0.01371    0.02072
AFIX 137
H9A   2    0.253316    0.755499    0.351396    11.00000   -1.50000
H9B   2    0.307383    0.731931    0.258939    11.00000   -1.50000
H9C   2    0.312425    0.798836    0.387688    11.00000   -1.50000
AFIX   0
C10   1    0.224429    0.504238    0.683155    11.00000    0.09108    0.18551 =
         0.15687    0.02437    0.03438   -0.06884
AFIX 137
H10A  2    0.190100    0.538358    0.673195    11.00000   -1.50000
H10B  2    0.232295    0.494855    0.784005    11.00000   -1.50000
H10C  2    0.219582    0.448381    0.635849    11.00000   -1.50000
AFIX   0
H41   2    0.526212    0.912229    0.221955    11.00000    0.05681
HKLF 4
REM  s26_orto_15nsn_0m_a.res in Pbcn
REM R1 =  0.0446 for   3310 Fo > 4sig(Fo)  and  0.0575 for all   4104 data
REM    213 parameters refined using      0 restraints
END
WGHT      0.0510      1.6535
REM Highest difference peak  0.290,  deepest hole -0.318,  1-sigma level  0.057
Q1    1   0.3376  0.6614  0.4684  11.00000  0.05    0.29
Q2    1   0.5287  0.7707  0.2006  11.00000  0.05    0.24
Q3    1   0.3816  0.6736  0.4435  11.00000  0.05    0.24
Q4    1   0.3519  0.5703  0.6325  11.00000  0.05    0.23
Q5    1   0.5518  0.9621  0.6983  11.00000  0.05    0.22
Q6    1   0.4736  0.6984  0.3110  11.00000  0.05    0.22
Q7    1   0.3036  0.5401  0.5829  11.00000  0.05    0.22
Q8    1   0.5884  0.8781  0.6809  11.00000  0.05    0.21
Q9    1   0.5799  1.0144  0.7009  11.00000  0.05    0.21
Q10   1   0.3026  0.5535  0.6462  11.00000  0.05    0.21
Q11   1   0.3672  0.6018  0.5156  11.00000  0.05    0.21
Q12   1   0.5795  0.8349  0.5862  11.00000  0.05    0.20
Q13   1   0.6065  0.8081  0.6519  11.00000  0.05    0.20
Q14   1   0.3237  0.7754  0.3077  11.00000  0.05    0.20
Q15   1   0.5974  0.9662  0.6275  11.00000  0.05    0.19
Q16   1   0.2721  0.5600  0.5196  11.00000  0.05    0.19
Q17   1   0.4296  0.6598  0.3808  11.00000  0.05    0.19
Q18   1   0.3045  0.7024  0.4392  11.00000  0.05    0.18
Q19   1   0.4003  0.5611  0.5987  11.00000  0.05    0.18
Q20   1   0.4228  0.6748  0.3298  11.00000  0.05    0.17
;
data_global
_journal_date_recd_electronic     2017-07-21
_journal_date_accepted     2017-08-09
_journal_name_full     'Acta Crystallographica, Section E'
_journal_year     2017
_journal_volume     73
_journal_issue      9
_journal_page_first     1348
_journal_page_last     1352
_journal_paper_category     GM
_journal_paper_doi     10.1107/S2056989017011690
_journal_coeditor_code     IS5478
_publ_contact_author
;
Dr Tuncer H\"okelek
Hacettepe University
Department of Physics
06800 Beytepe
Ankara
Turkey
;
_publ_contact_author_email     merzifon@hacettepe.edu.tr
_publ_contact_author_fax     '90(312)2352550'
_publ_contact_author_phone     '90(312)2977242'
_publ_section_title
;\
Crystal structure and Hirshfeld surface analysis of
aquabis(nicotinamide-\k<i>N</i>^1^)bis(2,4,6-trimethylbenzoato-\k<i>O</i>)\
zinc
;
loop_
    _publ_author_name
    _publ_author_address
    'H\"okelek*, Tuncer'
;
Department of Physics
Hacettepe University
06800 Beytepe
Ankara
Turkey
;
    'A\,sk\?in, G\"ul\,cin \,Sefiye'
;
Department of Physics
Hacettepe University
06800 Beytepe
Ankara
Turkey
;
    '\"Ozkaya, Safiye'
;
Department of Chemistry
Kafkas University
36100 Kars
Turkey
;
    'Necefo\(glu, Hacali'
;
Department of Chemistry
Kafkas University
36100 Kars
Turkey
International Scientific Research Centre
Baku State University
1148 Baku
Azerbaijan
;
_publ_section_synopsis
;
In the title Zn complex, the Zn^II^ cation is five-coordinated in a distorted
trigonal--bipyramidal geometry. The Hirshfeld surface analysis of the crystal
structure indicates that the most important contributions for the crystal
packing are from H...H (58.4%), H...C/C...H (20.3%) and H...O/O...H (18.3%)
interactions.
;
