# Supplementary material for: Crystal structure and Hirshfeld surface analysis of aqua­bis­(nicotinamide-κN 1)bis­(2,4,6-tri­methyl­benzoato-κO)zinc
Source: Acta Crystallogr E Crystallogr Commun. 2017 Aug 21;73(Pt 9):1348–52. doi: 10.1107/S2056989017011690 (PMC5588578; doi:10.1107/S2056989017011690)
Supplement: Supplementary file 2 [file e-73-01348-Isup2.hkl]

#
# h,k,l, Fc-squared, Fo-squared, sigma(Fo-squared) and status flag
#
data_I
_shelx_title ' s26_orto_15nsn_0m_a.res in Pbcn'
_shelx_refln_list_code          4
_shelx_F_calc_maximum      244.79
_exptl_crystal_F_000      1368.00
_reflns_d_resolution_high  0.7474
 
loop_
 _symmetry_equiv_pos_as_xyz
 'x, y, z'
 '-x+1/2, -y+1/2, z+1/2'
 '-x, y, -z+1/2'
 'x+1/2, -y+1/2, -z'
 '-x, -y, -z'
 'x-1/2, y-1/2, -z-1/2'
 'x, -y, z-1/2'
 '-x-1/2, y-1/2, z'
 
_cell_length_a    23.4004
_cell_length_b    15.1685
_cell_length_c     9.2353
_cell_angle_alpha  90.000
_cell_angle_beta   90.000
_cell_angle_gamma  90.000
 
_shelx_F_squared_multiplier     1.000
 
loop_
 _refln_index_h
 _refln_index_k
 _refln_index_l
 _refln_F_squared_calc
 _refln_F_squared_meas
 _refln_F_squared_sigma
 _refln_observed_status
   2   0   0    57750.55    35884.74   2274.41 o
   4   0   0     1490.22     1345.07     41.46 o
   6   0   0    59920.61    58511.93   1769.60 o
   8   0   0     2149.22     2357.92    111.28 o
  10   0   0     8368.79     7465.04    293.49 o
  12   0   0    12426.73    12450.43    659.96 o
  14   0   0    20546.22    21583.07   1350.10 o
  22   0   0     3963.42     3943.07    148.46 o
  24   0   0     1711.15     1638.63     65.55 o
  26   0   0      212.59      202.44     34.70 o
  28   0   0      226.33      184.45     17.35 o
  30   0   0       26.92       37.69     12.85 o
   1   1   0      172.37      147.50      5.56 o
   3   1   0    15843.36    14880.46    462.39 o
   5   1   0     3642.61     3814.12     94.37 o
   7   1   0     8031.46     8970.07    166.73 o
   9   1   0      696.98      757.85     17.72 o
  11   1   0     7873.84     8689.77    208.76 o
  13   1   0     2573.11     2697.53     53.62 o
  15   1   0        9.27       -0.81      1.65 o
  17   1   0     1881.97     1823.34     37.38 o
  19   1   0       21.19        6.30      3.81 o
  21   1   0       11.79       12.69      4.55 o
  23   1   0      107.40      117.13     11.31 o
  25   1   0       58.47       59.49      7.49 o
  27   1   0       66.12       66.04     10.51 o
  29   1   0       17.36       15.52      9.25 o
  31   1   0       38.97       43.00     14.76 o
   0   2   0    41156.74    34796.58   1313.84 o
   2   2   0    35360.88    30755.52   1789.43 o
   4   2   0      183.28      160.11      3.29 o
   6   2   0     6438.51     6248.12    104.60 o
   8   2   0     6456.31     6871.35    123.74 o
  10   2   0    11073.49    11114.01    275.55 o
  12   2   0      287.78      240.91     10.06 o
  14   2   0     2047.28     1880.57     57.98 o
  18   2   0      529.94      189.68     27.29 o
  20   2   0     4490.69     4241.28    145.84 o
  22   2   0     1321.49     1278.26     27.86 o
  24   2   0      881.73      864.49     41.09 o
  26   2   0       48.29       51.81      8.12 o
  28   2   0        2.23        9.98     13.67 o
  30   2   0       17.01       16.71      9.92 o
   1   3   0     4352.38     4753.67     95.03 o
   3   3   0     4218.44     4181.08     57.98 o
   5   3   0      939.84      863.39     13.62 o
   7   3   0     2384.09     2564.51     42.70 o
   9   3   0     1651.85     1629.70     29.63 o
  11   3   0      404.02      435.49      9.84 o
  13   3   0       18.34       -1.84      2.44 o
  15   3   0      470.15      467.85     21.43 o
  17   3   0       13.35       11.99      2.67 o
  19   3   0      375.55      392.41     10.70 o
  21   3   0      310.33      318.30     16.68 o
  23   3   0       25.51       13.91      3.62 o
  25   3   0        1.41        3.37      7.39 o
  27   3   0        0.70       -4.44      8.92 o
  29   3   0        8.33        7.33     13.90 o
   0   4   0    32122.49    30542.46    944.42 o
   2   4   0     3731.06     4021.39     49.44 o
   4   4   0     4104.71     4075.01     56.77 o
   6   4   0     1905.61     1835.79     28.20 o
   8   4   0       41.22       25.10      2.92 o
  10   4   0     5815.01     6031.81    158.88 o
  12   4   0     3187.74     3068.57     63.67 o
  14   4   0     5221.01     5006.38    120.06 o
  16   4   0     1411.39     1488.32     35.64 o
  18   4   0     2713.42     2661.79     68.75 o
  20   4   0      183.52      172.05     13.27 o
  22   4   0       39.41       41.25      8.69 o
  24   4   0      543.96      542.28     22.44 o
  26   4   0      204.55      211.87     28.60 o
  28   4   0      256.71      275.45     17.57 o
  30   4   0       42.98       47.08     16.53 o
   1   5   0     1627.83     1261.91     16.17 o
   3   5   0       69.50       64.15      2.83 o
   5   5   0      293.14      267.23      5.42 o
   7   5   0     2517.13     2688.00     37.81 o
   9   5   0      754.47      758.64     22.34 o
  11   5   0     8099.45     9260.75    170.03 o
  13   5   0       16.65       18.56      2.33 o
  15   5   0        0.41       -2.51      2.51 o
  17   5   0      523.25      565.10     21.12 o
  19   5   0      176.45      185.31     10.11 o
  21   5   0      127.14      135.82      9.14 o
  23   5   0      214.16      219.02     11.35 o
  25   5   0       25.61       10.42      9.18 o
  27   5   0        7.37       -4.16      8.76 o
  29   5   0        0.91        1.06     10.33 o
   0   6   0     2867.69     2783.10     52.05 o
   2   6   0     7198.56     7521.86     91.94 o
   4   6   0     7347.12     7567.69    140.21 o
   6   6   0     6211.73     5953.73     89.38 o
   8   6   0    14072.25    15581.07    232.56 o
  10   6   0     7844.90     7578.58    139.53 o
  12   6   0     2316.85     2148.48     58.06 o
  14   6   0     2385.05     2319.03     52.99 o
  16   6   0     1828.23     1880.96     48.73 o
  18   6   0     1208.14     1157.82     36.47 o
  20   6   0      264.18      257.78     11.82 o
  22   6   0      195.30      177.84     23.99 o
  24   6   0      768.36      764.31     22.48 o
  26   6   0      417.71      390.76     27.23 o
  28   6   0      189.04      221.45     19.92 o
   1   7   0        1.39        1.94      1.07 o
   3   7   0      685.50      832.50     14.45 o
   5   7   0     1207.87     1222.69     19.52 o
   7   7   0      243.01      238.65      5.30 o
   9   7   0     3282.83     3610.06     54.91 o
  11   7   0      165.77      174.08      4.87 o
  13   7   0      227.67      217.54     11.13 o
  15   7   0       27.48       24.99      7.96 o
  17   7   0      408.22      341.54     17.02 o
  19   7   0      121.26      102.61      9.60 o
  21   7   0        8.40       -4.59      4.59 o
  23   7   0       41.22       33.60      8.69 o
  25   7   0        0.36       -5.46      5.46 o
  27   7   0       34.44       54.72      9.09 o
  29   7   0        0.24       11.63     18.32 o
   0   8   0     4073.18     3697.55     81.81 o
   2   8   0     4703.47     5047.56     76.00 o
   4   8   0    17150.53    17603.37    353.55 o
   6   8   0    10412.48    10988.14    153.27 o
   8   8   0     5080.93     5232.71     86.91 o
  10   8   0      586.14      498.63      9.19 o
  12   8   0     1506.91     1512.80     32.11 o
  14   8   0     3175.79     3244.68     84.94 o
  16   8   0     2318.34     2441.64     55.52 o
  18   8   0     2315.03     2341.32     64.00 o
  20   8   0     1063.81     1024.12     27.15 o
  22   8   0      140.65      139.16      9.90 o
  24   8   0      114.50      150.07     11.32 o
  26   8   0      175.58      182.03     14.66 o
  28   8   0      341.51      408.52     18.80 o
   1   9   0     3209.43     3534.63     63.97 o
   3   9   0      738.83      808.21     20.20 o
   5   9   0      822.68      804.46     14.47 o
   7   9   0     1598.17     1582.38     27.87 o
   9   9   0      188.80      212.24      6.38 o
  11   9   0      228.72      206.49     14.89 o
  13   9   0       11.97       -7.96      7.96 o
  15   9   0      277.89      255.84     13.01 o
  17   9   0      112.80       85.43     21.78 o
  19   9   0      178.25      204.63     11.19 o
  21   9   0      171.67      158.47     17.07 o
  23   9   0       62.29       63.97      9.48 o
  25   9   0       24.38       14.54      9.65 o
  27   9   0        7.85        7.47      8.10 o
   0  10   0     6219.73     6538.46    170.18 o
   2  10   0     2807.26     2727.98     59.77 o
   4  10   0     5830.92     5585.12     91.96 o
   6  10   0     4378.21     4413.59     80.43 o
   8  10   0      443.09      443.53     10.94 o
  10  10   0       27.48       22.84      7.61 o
  12  10   0       48.15       55.63      6.01 o
  14  10   0     1516.70     1569.14     37.45 o
  16  10   0     2615.22     2698.57     75.53 o
  18  10   0     1823.72     1891.04     68.81 o
  20  10   0      807.06      858.61     33.02 o
  22  10   0      169.39      187.18     13.36 o
  24  10   0       24.17       10.39     10.02 o
  26  10   0       15.28       19.45      8.55 o
   1  11   0      766.54      614.00     26.25 o
   3  11   0      876.84      818.21     25.51 o
   5  11   0      847.79      853.65     16.91 o
   7  11   0       88.21       84.97      5.20 o
   9  11   0       84.14       74.55     10.48 o
  11  11   0        1.53        2.74      4.22 o
  13  11   0     1014.64     1081.49     35.60 o
  15  11   0       61.48       84.45     15.77 o
  17  11   0      122.52      116.96     14.10 o
  19  11   0      100.37       88.77     14.07 o
  21  11   0       98.66       94.79     13.01 o
  23  11   0       46.24       45.45      9.30 o
  25  11   0       13.91       14.71      8.65 o
   0  12   0     8565.27     7642.02    521.18 o
   2  12   0     5302.67     5238.10    129.67 o
   4  12   0      782.69      732.83     24.58 o
   6  12   0       14.64       17.79      4.02 o
   8  12   0       13.32       14.74      4.44 o
  10  12   0      667.15      629.53     21.15 o
  12  12   0      629.08      686.03     20.05 o
  14  12   0     1220.76     1254.43     31.87 o
  16  12   0      978.32     1008.12     27.41 o
  18  12   0      262.25      286.77     25.95 o
  20  12   0      376.09      364.65     23.61 o
  22  12   0      179.65      201.01     12.94 o
  24  12   0      178.98      193.51     13.19 o
   1  13   0      644.56      569.13     13.33 o
   3  13   0      969.31      901.44     46.15 o
   5  13   0     4712.59     4405.09    164.52 o
   7  13   0     4477.19     4365.89     83.28 o
   9  13   0      239.33      246.11     23.33 o
  11  13   0      427.36      389.38     23.00 o
  13  13   0      154.06      148.53     12.86 o
  15  13   0      450.89      328.94     56.66 o
  17  13   0      601.22      675.69     21.54 o
  19  13   0      609.64      724.24     23.28 o
  21  13   0      165.04      191.54     12.46 o
  23  13   0        7.97        9.58     10.96 o
   0  14   0      699.68      778.68     38.41 o
   2  14   0     1161.41     1167.34     34.04 o
   4  14   0     3312.19     3003.13     90.91 o
   6  14   0     2370.09     2154.85     98.27 o
   8  14   0      225.59      219.54     11.03 o
  10  14   0      623.66      634.96     41.73 o
  12  14   0      380.57      356.91     25.53 o
  14  14   0      116.45      118.12     14.64 o
  16  14   0      502.63      466.58     22.69 o
  18  14   0     1163.16     1189.56     32.13 o
  20  14   0      623.23      634.51     45.64 o
  22  14   0       69.88       68.44     11.60 o
   1  15   0       48.05       40.71     10.23 o
   3  15   0      422.84      405.51     17.03 o
   5  15   0     1855.74     1665.70     52.32 o
   7  15   0      249.07      238.69     12.41 o
   9  15   0       12.05       10.88      6.62 o
  11  15   0      426.11      426.19     17.95 o
  13  15   0      236.44      244.37     11.63 o
  15  15   0       49.75       43.90      7.86 o
  17  15   0       44.56       60.14      9.87 o
  19  15   0       88.04      121.70     11.39 o
  21  15   0        2.01       -4.62     12.55 o
   0  16   0     1164.30     1146.08     42.90 o
   2  16   0     1166.97     1143.97     33.38 o
   4  16   0     1014.58     1032.99     45.11 o
   6  16   0      311.41      298.55     25.77 o
   8  16   0      651.91      595.51     42.07 o
  10  16   0      539.22      553.73     30.43 o
  12  16   0      235.70      250.69     16.03 o
  14  16   0      259.84      265.22     13.99 o
  16  16   0      374.47      373.75     17.15 o
  18  16   0      345.51      370.48     22.07 o
   1  17   0       64.03       64.68     11.41 o
   3  17   0      197.14      172.18     28.22 o
   5  17   0      293.79      297.61     30.41 o
   7  17   0       37.55       84.73     29.35 o
   9  17   0      314.44      299.56     35.96 o
  11  17   0      419.14      431.94     20.62 o
  13  17   0      101.28      120.50     10.75 o
  15  17   0        2.11       -8.79      8.79 o
  17  17   0        1.56       18.92     13.91 o
   0  18   0      745.21      782.71     55.91 o
   2  18   0      288.08      317.66     25.89 o
   4  18   0       24.25       30.30     24.42 o
   6  18   0      266.70      321.83     39.89 o
   8  18   0      521.53      550.20     48.10 o
  10  18   0      265.02      325.40     44.96 o
  12  18   0      113.90      136.00     39.20 o
  14  18   0       52.22       58.31      9.89 o
   1  19   0       54.34       74.55     32.13 o
   3  19   0       27.06       31.48     32.46 o
   5  19   0      104.51      131.47     22.14 o
   7  19   0      303.44      313.78     29.33 o
   9  19   0      302.02      379.44     37.60 o
   2  20   0      133.87       92.55     26.99 o
   4  20   0      183.34      271.03     39.52 o
   1   1   1    12348.01    13328.76    103.55 o
   2   1   1     3101.97     3668.06     29.57 o
   3   1   1    30551.99    30262.75    260.33 o
   4   1   1     7615.05     8563.61     89.48 o
   5   1   1    45710.16    44558.06    422.04 o
   6   1   1      768.43      765.56      7.85 o
   7   1   1     1677.29     1544.80     16.40 o
   8   1   1     3871.77     3853.63     43.66 o
   9   1   1     2389.63     2102.58     25.33 o
  10   1   1      180.77      109.87      3.38 o
  11   1   1     7278.59     6728.74    102.79 o
  12   1   1        6.96        3.70      1.37 o
  13   1   1     3741.94     3770.49     46.01 o
  14   1   1      694.40      671.73     13.91 o
  15   1   1     4854.60     4632.42     91.02 o
  16   1   1      941.62      955.59     13.80 o
  17   1   1     2005.42     1973.50     29.86 o
  18   1   1       95.86      117.02      4.52 o
  19   1   1     4117.80     3751.35     78.99 o
  20   1   1      572.78      542.00     17.49 o
  21   1   1     1880.04     1717.76     31.33 o
  22   1   1        4.21       18.59      2.77 o
  23   1   1      337.75      300.90      7.99 o
  24   1   1       85.60      116.94      5.46 o
  25   1   1      139.17      155.79      7.26 o
  26   1   1        0.03       -4.66      5.75 o
  27   1   1      184.85      221.31      8.63 o
  28   1   1        3.21       12.00      5.57 o
  29   1   1      241.05      253.04     22.66 o
  30   1   1       12.98       13.43      7.97 o
  31   1   1       89.55       84.84      9.57 o
   0   2   1     5098.35     5828.63     67.70 o
   1   2   1    21033.48    22183.86    176.40 o
   2   2   1     4867.10     5157.47     40.28 o
   3   2   1       21.55       14.45      0.63 o
   4   2   1     3855.53     3789.47     31.28 o
   5   2   1     4163.91     4111.12     34.66 o
   6   2   1    12477.49    14080.19    124.82 o
   7   2   1     1529.39     1648.37     16.21 o
   8   2   1     6565.98     6752.91     68.75 o
   9   2   1     2118.40     2326.31     23.27 o
  10   2   1       53.12       44.94      2.33 o
  11   2   1      331.79      290.24      7.62 o
  12   2   1      750.18      869.02     10.05 o
  13   2   1     2453.10     2500.98     26.73 o
  14   2   1       45.57       56.16      1.91 o
  15   2   1      980.21      910.22     13.93 o
  16   2   1      197.48      212.61      5.80 o
  17   2   1      128.70      106.24      3.23 o
  18   2   1      487.77      477.42     11.08 o
  19   2   1       30.70       37.35      3.65 o
  20   2   1       58.96       49.20      4.48 o
  21   2   1        2.94       14.77      2.85 o
  22   2   1       89.54       84.98      5.54 o
  23   2   1      217.60      206.35      7.10 o
  24   2   1       43.16       56.89      4.61 o
  25   2   1        4.89        8.87      3.93 o
  26   2   1        5.36        2.84      4.00 o
  27   2   1       23.05       29.25      5.92 o
  28   2   1       53.95       56.24      7.37 o
  29   2   1       62.93       64.92      8.06 o
  30   2   1       51.77       54.79     11.13 o
  31   2   1        0.01       23.46     18.96 o
   1   3   1    40290.56    40854.89    317.12 o
   2   3   1    12405.17    13598.80    103.72 o
   3   3   1     4508.13     4770.87     35.78 o
   4   3   1     1895.78     1869.57     16.13 o
   5   3   1     2320.55     2395.56     19.47 o
   6   3   1       67.03       71.45      1.84 o
   7   3   1     3258.93     3451.85     34.53 o
   8   3   1      324.51      389.66      4.29 o
   9   3   1     2900.47     2753.35     30.02 o
  10   3   1     2178.92     2482.28     37.76 o
  11   3   1    10205.08     9990.37    118.74 o
  12   3   1     1906.69     1993.06     21.99 o
  13   3   1     9786.66    10059.64    102.50 o
  14   3   1      746.49      763.51      8.96 o
  15   3   1     1852.86     1692.15     18.23 o
  16   3   1     1311.07     1282.95     20.44 o
  17   3   1      493.08      471.11      7.51 o
  18   3   1      563.93      506.00     11.56 o
  19   3   1      444.86      413.03      9.78 o
  20   3   1        0.01       -1.42      2.30 o
  21   3   1      737.36      733.87     17.09 o
  22   3   1       65.49       68.66      4.76 o
  23   3   1      707.70      664.17     12.79 o
  24   3   1       50.27       67.84      5.03 o
  25   3   1      431.70      429.15     10.61 o
  26   3   1       23.33       36.65      5.86 o
  27   3   1      117.37      130.01      7.45 o
  28   3   1       18.15       19.98      6.55 o
  29   3   1       63.75       78.20     12.19 o
  30   3   1       26.00       32.67      7.27 o
   0   4   1    10148.03    11591.76    136.97 o
   1   4   1      655.57      706.33      6.13 o
   2   4   1       44.42       38.18      1.05 o
   3   4   1        3.36        1.37      0.59 o
   4   4   1     1221.57     1259.76     10.72 o
   5   4   1     1100.50     1020.57     12.20 o
   6   4   1      801.64      798.15      7.48 o
   7   4   1     2195.81     2335.27     22.75 o
   8   4   1       46.22       83.98      1.72 o
   9   4   1      342.69      409.00      6.77 o
  10   4   1       77.10       64.56      2.39 o
  11   4   1       74.17       94.48      2.48 o
  12   4   1      351.38      378.43      5.54 o
  13   4   1       22.06       34.62      2.95 o
  14   4   1       43.56       45.77      2.67 o
  15   4   1       35.11       34.32      2.14 o
  16   4   1      248.49      260.82      4.79 o
  17   4   1        0.36        1.16      2.11 o
  18   4   1      711.50      666.59     11.53 o
  19   4   1      664.20      620.45     11.06 o
  20   4   1       54.01       55.66      6.30 o
  21   4   1       65.35       73.39      5.13 o
  22   4   1       57.17       49.85      6.15 o
  23   4   1      163.48      130.37      6.56 o
  24   4   1        1.49        3.86      3.19 o
  25   4   1       38.75       38.36      4.90 o
  26   4   1       19.25        4.44      5.29 o
  27   4   1        9.10       11.09      6.18 o
  28   4   1        8.48        9.27      5.87 o
  29   4   1        0.42        2.02      7.37 o
  30   4   1        3.26        4.44      6.96 o
   1   5   1       56.17       44.28      1.50 o
   2   5   1     1717.82     1886.21     15.76 o
   3   5   1     8037.93     8303.89     69.71 o
   4   5   1      916.96      989.92      9.55 o
   5   5   1    12867.74    13464.83    127.08 o
   6   5   1        8.65       14.59      1.08 o
   7   5   1     7116.18     6986.92     64.38 o
   8   5   1     3223.02     3708.92     37.32 o
   9   5   1     7608.86     7441.23     68.88 o
  10   5   1      618.69      653.99      7.53 o
  11   5   1     5714.73     5570.01     54.91 o
  12   5   1      110.05      110.38      2.78 o
  13   5   1     1816.38     1773.77     30.84 o
  14   5   1     1521.16     1584.86     18.58 o
  15   5   1     1181.05     1111.14     14.28 o
  16   5   1       50.55       61.39      3.95 o
  17   5   1      111.94      107.59      8.45 o
  18   5   1        6.79       -1.72      2.46 o
  19   5   1     1399.06     1350.42     22.79 o
  20   5   1       43.72       45.62      3.73 o
  21   5   1      935.67      904.09     28.08 o
  22   5   1      331.73      324.52     13.56 o
  23   5   1      406.90      382.61     14.41 o
  24   5   1        0.92        2.90      2.91 o
  25   5   1      268.64      285.74     10.64 o
  26   5   1        2.26       -4.50      5.70 o
  27   5   1      132.69      163.77     12.07 o
  28   5   1       19.87       28.91      9.51 o
  29   5   1      134.87      155.46      9.72 o
  30   5   1        4.43        1.26      8.11 o
   0   6   1        3.85        0.16      1.19 o
   1   6   1      218.89      253.23      3.54 o
   2   6   1     1538.20     1517.63     13.56 o
   3   6   1      123.82      136.96      2.17 o
   4   6   1      884.41      945.24      8.90 o
   5   6   1       28.17       25.48      1.40 o
   6   6   1      630.51      638.06     12.54 o
   7   6   1     1581.60     1689.80     19.02 o
   8   6   1     2337.56     2502.84     29.11 o
   9   6   1      387.31      465.52      8.53 o
  10   6   1     1328.32     1200.69     19.52 o
  11   6   1       17.23       27.92      1.87 o
  12   6   1      825.32      747.18      9.20 o
  13   6   1       61.01       65.89      3.78 o
  14   6   1      253.61      236.67      9.35 o
  15   6   1       43.55       50.54      5.42 o
  16   6   1      119.69      107.99      7.41 o
  17   6   1      138.38      138.83      8.99 o
  18   6   1        9.11       -0.27      2.94 o
  19   6   1      195.49      208.39      8.62 o
  20   6   1      132.90      125.78      6.69 o
  21   6   1       53.62       39.50      7.51 o
  22   6   1       47.93       46.61      4.87 o
  23   6   1        2.80        1.52      3.37 o
  24   6   1       78.17       98.60      6.56 o
  25   6   1        0.68        4.77      4.85 o
  26   6   1       72.77       82.60      7.33 o
  27   6   1        1.74       -7.07      8.55 o
  28   6   1        8.28        6.41      7.88 o
  29   6   1        3.32        5.15      7.57 o
   1   7   1    13062.15    12904.65    185.48 o
   2   7   1      100.09      123.16      3.83 o
   3   7   1     7659.39     7481.52     84.33 o
   4   7   1      733.26      938.01      9.30 o
   5   7   1     9939.28     9941.05    130.79 o
   6   7   1      848.34      852.00     11.37 o
   7   7   1     3434.51     3146.87     71.63 o
   8   7   1     1122.55     1234.02     15.08 o
   9   7   1     3277.77     3013.38     34.51 o
  10   7   1       66.04       63.25      4.11 o
  11   7   1     4102.49     4183.44     47.31 o
  12   7   1        7.69        7.27      1.86 o
  13   7   1     4393.89     4449.07     63.25 o
  14   7   1      298.19      323.72     13.15 o
  15   7   1     2307.20     2250.22     33.29 o
  16   7   1       63.32       52.63      5.78 o
  17   7   1     1875.23     1874.09     30.90 o
  18   7   1       16.28       15.46      3.84 o
  19   7   1     1199.17     1210.76     37.84 o
  20   7   1       53.82       49.94      6.47 o
  21   7   1      472.22      464.65     20.42 o
  22   7   1       33.75       21.36      5.23 o
  23   7   1      457.12      454.45     21.91 o
  24   7   1        0.96       -0.75      4.19 o
  25   7   1      260.19      255.12     13.27 o
  26   7   1       49.53       45.80      6.91 o
  27   7   1      152.88      156.55     10.92 o
  28   7   1        0.08       14.65      7.68 o
  29   7   1      147.91      145.58      9.83 o
   0   8   1       13.80        9.59      1.64 o
   1   8   1     3325.48     3467.37     39.26 o
   2   8   1      377.91      463.79      5.68 o
   3   8   1     3303.04     3442.05     37.20 o
   4   8   1       12.35       21.35      2.98 o
   5   8   1      840.18      776.26     10.94 o
   6   8   1     1123.19     1042.48     12.23 o
   7   8   1      166.06      136.78      4.53 o
   8   8   1      841.99      865.28     11.30 o
   9   8   1     1172.49     1212.92     14.57 o
  10   8   1      966.77     1003.43     12.96 o
  11   8   1      580.12      604.27      9.36 o
  12   8   1      271.38      292.51      7.05 o
  13   8   1       39.20       36.08      3.24 o
  14   8   1       55.51       54.30      7.20 o
  15   8   1      105.45      116.09      8.25 o
  16   8   1       30.12       20.09      3.72 o
  17   8   1       64.30       68.06      7.08 o
  18   8   1       68.10       60.47      6.65 o
  19   8   1       56.92       51.65      4.88 o
  20   8   1       12.10       -1.32      4.04 o
  21   8   1       13.47       -2.09      4.25 o
  22   8   1        3.97       -1.27      4.00 o
  23   8   1       41.83       41.04      6.21 o
  24   8   1       79.11       72.37     11.28 o
  25   8   1       26.80       23.90      4.95 o
  26   8   1       18.64       12.84      6.69 o
  27   8   1        1.75       -0.89      7.43 o
  28   8   1       38.17       48.09      7.62 o
   1   9   1     8514.26     8515.57     87.75 o
   2   9   1        5.38       14.67      2.05 o
   3   9   1     5378.95     5246.58     57.10 o
   4   9   1      690.37      736.56      8.92 o
   5   9   1     2766.33     2588.05     30.64 o
   6   9   1       42.58       46.49      2.09 o
   7   9   1     2028.67     1920.37     23.46 o
   8   9   1      140.33      114.30      3.89 o
   9   9   1     3315.00     3275.22     37.23 o
  10   9   1      162.98      145.70      4.95 o
  11   9   1     1352.51     1344.84     19.39 o
  12   9   1       50.92       63.33      5.64 o
  13   9   1     1445.37     1481.55     26.48 o
  14   9   1        1.42        1.39      4.01 o
  15   9   1     2430.92     2391.31     39.06 o
  16   9   1        2.98        7.09      3.72 o
  17   9   1      878.05      910.92     24.44 o
  18   9   1        0.72       -3.86      3.86 o
  19   9   1      717.30      692.70     18.11 o
  20   9   1        1.64        1.86      4.07 o
  21   9   1      596.10      624.05     16.60 o
  22   9   1        0.16       -3.60      4.30 o
  23   9   1      470.54      496.10     13.57 o
  24   9   1        2.74       -0.74      4.52 o
  25   9   1      240.47      238.53     12.29 o
  26   9   1        4.07        8.23      6.30 o
  27   9   1       78.75      104.33      9.16 o
   0  10   1      255.34      285.68      6.31 o
   1  10   1       17.62       31.99      2.02 o
   2  10   1       17.16       17.69      1.98 o
   3  10   1      220.58      273.00      4.56 o
   4  10   1      156.18      141.99      3.43 o
   5  10   1       60.19       63.59      2.76 o
   6  10   1      961.43      924.72     17.19 o
   7  10   1       17.19       18.96      2.17 o
   8  10   1     1989.88     1940.25     22.93 o
   9  10   1      101.29      107.45      4.00 o
  10  10   1        4.29       -2.72      2.72 o
  11  10   1        0.36       -0.31      3.37 o
  12  10   1      581.54      543.18     12.30 o
  13  10   1       66.50       72.66      6.08 o
  14  10   1        1.45       -3.13      3.13 o
  15  10   1       29.11       28.76      6.14 o
  16  10   1      523.99      513.01     26.06 o
  17  10   1       39.48       61.09      9.78 o
  18  10   1      244.90      241.48     12.02 o
  19  10   1       26.00       25.01      6.34 o
  20  10   1        4.32       -2.79      5.87 o
  21  10   1        0.02       -4.64      4.64 o
  22  10   1       14.80       -0.74      4.67 o
  23  10   1       10.27        6.18      4.77 o
  24  10   1        2.85       -2.76      5.95 o
  25  10   1        1.05       10.36      5.92 o
  26  10   1       13.93       28.03      7.82 o
  27  10   1       27.90       43.44      9.11 o
   1  11   1     1646.99     1635.13     23.50 o
   2  11   1      126.53      147.84      3.87 o
   3  11   1     2085.64     2035.19     28.27 o
   4  11   1      219.19      210.71      7.13 o
   5  11   1     4080.44     3876.31     45.24 o
   6  11   1      340.80      317.36      6.12 o
   7  11   1     1950.36     1900.94     35.60 o
   8  11   1        3.19       -0.10      2.52 o
   9  11   1      137.84      133.93      5.16 o
  10  11   1      362.43      330.45     11.07 o
  11  11   1      116.57      121.47      6.89 o
  12  11   1        7.06       -3.42      3.66 o
  13  11   1      307.74      309.34      9.09 o
  14  11   1      180.57      204.08     12.21 o
  15  11   1     1131.52     1113.80     50.01 o
  16  11   1      118.25      133.73      8.07 o
  17  11   1     1264.99     1220.80     48.58 o
  18  11   1       54.94       57.68      7.43 o
  19  11   1      786.34      816.63     25.74 o
  20  11   1        5.59        7.67      4.72 o
  21  11   1      200.64      213.54     10.86 o
  22  11   1       11.13        4.02      4.89 o
  23  11   1       22.56       27.89      8.74 o
  24  11   1        7.88       15.39      6.16 o
  25  11   1       23.43       23.95      6.70 o
  26  11   1       10.00       27.47     10.14 o
   0  12   1      766.27      740.26     26.41 o
   1  12   1      113.31      104.69      6.60 o
   2  12   1      345.46      331.15     21.09 o
   3  12   1       40.36       25.32      3.23 o
   4  12   1      198.65      199.85      8.68 o
   5  12   1      140.65      139.45      4.81 o
   6  12   1     1119.24     1082.52     15.44 o
   7  12   1      175.12      168.77      5.33 o
   8  12   1      831.26      831.70     14.10 o
   9  12   1      491.69      494.42     13.14 o
  10  12   1      262.57      254.50     11.32 o
  11  12   1      136.90      161.24     13.36 o
  12  12   1       19.58       23.53      4.81 o
  13  12   1      208.17      208.14      9.08 o
  14  12   1       86.60      111.74      6.58 o
  15  12   1      116.66      118.39      7.26 o
  16  12   1      168.39      180.54      8.04 o
  17  12   1        8.86       14.95      5.22 o
  18  12   1      184.77      204.50     12.92 o
  19  12   1       18.94       14.48      4.90 o
  20  12   1       49.37       53.37      6.06 o
  21  12   1        0.40        6.65      6.97 o
  22  12   1       36.27       50.67      6.53 o
  23  12   1       15.25       21.95      6.07 o
  24  12   1      108.93      122.29      7.88 o
  25  12   1        2.61       10.60      6.66 o
   1  13   1      767.22      815.40     16.57 o
   2  13   1      610.02      602.26     17.82 o
   3  13   1     1365.09     1383.95     26.43 o
   4  13   1     1352.53     1285.56     28.66 o
   5  13   1     2638.23     2556.62     41.82 o
   6  13   1      164.84      178.50      6.10 o
   7  13   1     1536.73     1498.20     24.06 o
   8  13   1       33.20       59.76      5.10 o
   9  13   1     1000.84     1026.38     18.53 o
  10  13   1       62.51       68.89      5.65 o
  11  13   1      192.76      205.91     11.82 o
  12  13   1      334.09      330.94     11.53 o
  13  13   1      330.31      356.42     10.81 o
  14  13   1       25.36       25.86      5.94 o
  15  13   1      792.27      819.19     21.79 o
  16  13   1       17.31       36.14      6.14 o
  17  13   1      624.14      634.99     14.58 o
  18  13   1        5.12       13.43      4.94 o
  19  13   1      325.61      294.64     10.65 o
  20  13   1        0.57       20.94      5.81 o
  21  13   1      166.13      188.64     12.91 o
  22  13   1        8.47       11.87      5.82 o
  23  13   1       60.56       61.19      6.96 o
   0  14   1     2879.92     2890.46     96.47 o
   1  14   1      101.89      144.10      8.47 o
   2  14   1     1091.86     1047.37     48.05 o
   3  14   1      227.65      203.75     11.72 o
   4  14   1      114.81      112.27      5.51 o
   5  14   1       34.06       27.13      4.29 o
   6  14   1        3.04        5.76      4.26 o
   7  14   1        5.14       13.48      4.60 o
   8  14   1      161.47      149.59     14.76 o
   9  14   1       34.53       38.03      4.71 o
  10  14   1      313.32      298.56     12.11 o
  11  14   1        8.22       13.31      4.71 o
  12  14   1      253.19      251.70      9.20 o
  13  14   1      132.07      133.82      8.78 o
  14  14   1      406.33      486.61     13.82 o
  15  14   1       94.77      102.40      8.65 o
  16  14   1      326.03      370.36     15.17 o
  17  14   1        3.46       14.17      5.25 o
  18  14   1       65.28       71.31      6.35 o
  19  14   1        4.73       11.02      6.98 o
  20  14   1       12.80       12.69      8.21 o
  21  14   1        9.47        3.65      5.91 o
  22  14   1       66.44       77.60      7.97 o
   1  15   1     2081.92     1991.68     92.05 o
   2  15   1      555.94      517.13     28.28 o
   3  15   1      941.52      992.26     30.68 o
   4  15   1      294.88      273.57     13.39 o
   5  15   1      415.84      463.28     20.31 o
   6  15   1       38.29       40.85      4.92 o
   7  15   1      605.88      653.76     17.04 o
   8  15   1        5.14       19.31      4.52 o
   9  15   1      838.96      806.55     32.61 o
  10  15   1        7.39       22.42      4.78 o
  11  15   1     1284.29     1276.55     22.60 o
  12  15   1        7.90       29.44      6.09 o
  13  15   1     1008.55     1063.87     20.16 o
  14  15   1       49.17       57.07      6.63 o
  15  15   1      461.40      525.01     13.68 o
  16  15   1        7.65       17.49      5.78 o
  17  15   1       84.49       88.51      7.18 o
  18  15   1        7.06       15.70      6.18 o
  19  15   1       59.66       60.65      7.24 o
  20  15   1        7.21       15.04      6.39 o
   0  16   1        9.64        3.74      9.12 o
   1  16   1        7.73       13.56      6.27 o
   2  16   1        8.96       21.62      6.59 o
   3  16   1       12.30       11.58      7.25 o
   4  16   1       97.20      100.28      8.24 o
   5  16   1      126.56      128.92     17.26 o
   6  16   1      706.67      715.68     30.19 o
   7  16   1       44.86       55.71      8.38 o
   8  16   1      745.92      779.93     24.99 o
   9  16   1       32.47       37.35      5.76 o
  10  16   1       67.92       61.65      5.99 o
  11  16   1        4.42        9.15      4.83 o
  12  16   1       25.27       15.19      5.42 o
  13  16   1        5.34        4.34      5.38 o
  14  16   1        5.70        3.95      5.51 o
  15  16   1       32.29       37.49      6.66 o
  16  16   1      121.88      130.52      8.16 o
  17  16   1       24.66       20.14      6.14 o
  18  16   1       90.47       99.71      8.93 o
  19  16   1        0.46        1.54      9.99 o
   1  17   1      215.42      246.01     12.72 o
   2  17   1       46.71       57.08      9.42 o
   3  17   1      479.20      463.17     21.16 o
   4  17   1       75.04       93.05     12.56 o
   5  17   1      812.38      762.27     80.70 o
   6  17   1       64.25       98.20     11.96 o
   7  17   1      535.41      478.59     29.68 o
   8  17   1        3.29       19.17     10.65 o
   9  17   1      360.38      389.60     24.63 o
  10  17   1       33.94       38.50      8.16 o
  11  17   1      275.75      246.64     21.57 o
  12  17   1        4.08        6.40      6.74 o
  13  17   1      161.87      167.41      8.74 o
  14  17   1        3.82        8.08      6.93 o
  15  17   1       91.12       91.17      8.31 o
  16  17   1        2.39       13.85      7.19 o
   0  18   1      234.73      239.73     18.47 o
   1  18   1        1.57        9.68      9.31 o
   2  18   1      123.96      133.34     16.30 o
   3  18   1        5.22       20.20     11.12 o
   4  18   1       58.38       69.05     12.96 o
   5  18   1        9.77        1.47     11.86 o
   6  18   1       49.98       86.51     15.30 o
   7  18   1        5.88        4.61     13.76 o
   8  18   1       42.37       73.41     15.88 o
   9  18   1       15.39       46.09     12.55 o
  10  18   1      103.24      132.21     13.07 o
  11  18   1        0.27       13.10      9.81 o
  12  18   1      127.14      163.93     17.74 o
  13  18   1       25.72       31.29     10.20 o
  14  18   1       97.51      110.65      9.89 o
   1  19   1      420.10      386.26     28.33 o
   2  19   1        1.33        9.61     16.17 o
   3  19   1      244.05      241.48     26.10 o
   4  19   1        1.59       -3.42     15.87 o
   5  19   1       54.57       85.74     19.46 o
   6  19   1        3.76       -0.37     15.66 o
   7  19   1       38.18       54.70     14.08 o
   8  19   1        5.09       11.93     15.58 o
   9  19   1       69.47       68.72     14.80 o
  10  19   1        6.21       23.46     14.35 o
   1  20   1        4.46       -0.64     22.49 o
   2  20   1       98.70       88.28     20.77 o
   3  20   1       29.81        4.42     13.67 o
   4  20   1      139.84      149.14     18.10 o
   0   0   2       41.03       33.93      1.89 o
   1   0   2      210.53      256.19      3.47 o
   2   0   2    12693.86    14050.19    155.11 o
   3   0   2    15476.82    18130.17    199.95 o
   4   0   2    21772.84    23275.09    256.07 o
   5   0   2       15.97       35.33      1.47 o
   6   0   2    23867.47    24305.93    313.28 o
   7   0   2      166.40      218.17      4.00 o
   8   0   2     9257.02     9447.55    131.99 o
   9   0   2     2946.72     3381.52     47.87 o
  10   0   2    10801.17    10850.94    163.15 o
  11   0   2      141.14      156.07      5.27 o
  12   0   2     8222.92     8835.24    139.23 o
  13   0   2      220.81      212.95      6.01 o
  14   0   2     5547.26     4966.81     83.65 o
  15   0   2       46.11       45.77      3.05 o
  16   0   2     1692.51     1602.81     26.09 o
  17   0   2      998.73      977.18     15.73 o
  18   0   2     3153.22     2821.18     42.92 o
  19   0   2      765.64      666.30     11.82 o
  20   0   2      479.49      455.35     15.65 o
  21   0   2        1.04       -2.37      5.64 o
  22   0   2      121.62      112.27      7.33 o
  23   0   2       72.57       79.62      9.22 o
  24   0   2      952.94      935.32     27.94 o
  25   0   2       94.46      121.38     13.46 o
  26   0   2      592.58      614.02     20.25 o
  27   0   2       64.31       67.58      7.81 o
  28   0   2      534.21      540.05     33.24 o
  29   0   2        5.61       17.32      7.07 o
  30   0   2       41.81       46.35     15.22 o
   1   1   2     8263.51     8710.18     62.62 o
   2   1   2     5203.75     5622.51     43.12 o
   3   1   2     2310.59     2461.97     20.72 o
   4   1   2      670.76      728.93      6.60 o
   5   1   2      503.34      523.03      4.98 o
   6   1   2      261.43      264.73      3.16 o
   7   1   2      539.93      550.67      5.85 o
   8   1   2        4.87        6.30      0.97 o
   9   1   2     4270.34     4429.57     42.68 o
  10   1   2      639.67      684.85     13.39 o
  11   1   2       68.60       69.64      2.31 o
  12   1   2      703.05      750.65      9.86 o
  13   1   2     1145.29     1186.93     15.03 o
  14   1   2       75.35       88.31      3.02 o
  15   1   2       47.74       46.97      2.42 o
  16   1   2       11.37       16.15      1.96 o
  17   1   2       19.08       29.65      2.16 o
  18   1   2      566.49      522.41      8.66 o
  19   1   2      927.05      928.24     11.96 o
  20   1   2       62.59       65.51      3.36 o
  21   1   2       43.49       41.96      4.37 o
  22   1   2       95.09       78.29      4.26 o
  23   1   2       32.80       26.38      3.62 o
  24   1   2       30.41       25.68      4.19 o
  25   1   2       92.52       95.55      5.64 o
  26   1   2        0.60        2.64      4.94 o
  27   1   2        0.69        4.48      4.95 o
  28   1   2        1.19       14.47      8.08 o
  29   1   2        0.00       -3.38      5.71 o
  30   1   2        0.02       -2.65      6.11 o
   0   2   2     3984.47     4280.13     47.60 o
   1   2   2    45390.54    46791.68    364.04 o
   2   2   2     1832.64     1708.44     13.78 o
   3   2   2     1339.42     1226.01     10.04 o
   4   2   2    10779.29    11091.04     90.82 o
   5   2   2       26.61       31.58      1.19 o
   6   2   2    31256.04    32477.37    279.48 o
   7   2   2     1533.32     1657.53     15.38 o
   8   2   2    25083.25    26504.98    234.85 o
   9   2   2      967.78     1019.09     10.36 o
  10   2   2     5170.34     5256.45     52.16 o
  11   2   2      614.31      658.77      7.97 o
  12   2   2      437.95      419.66      8.39 o
  13   2   2       32.72       29.85      1.92 o
  14   2   2     1278.27     1101.89     13.44 o
  15   2   2      171.78      129.14      3.49 o
  16   2   2     3017.41     2720.19     32.48 o
  17   2   2        1.22        4.11      2.19 o
  18   2   2     2281.89     2161.01     24.52 o
  19   2   2       36.42       33.08      2.71 o
  20   2   2      738.02      658.26      9.66 o
  21   2   2      277.79      258.60      8.27 o
  22   2   2      184.60      199.08      5.87 o
  23   2   2       20.73        9.27      3.44 o
  24   2   2      390.27      402.29     11.00 o
  25   2   2       97.38       88.84      6.92 o
  26   2   2      301.39      315.46     11.26 o
  27   2   2       48.69       63.26      6.70 o
  28   2   2      265.38      291.79     12.24 o
  29   2   2       16.27       30.05      7.04 o
  30   2   2      158.18      174.87     11.32 o
   1   3   2       18.25       17.84      0.98 o
   2   3   2     9774.95    10670.24     87.53 o
   3   3   2     8270.04     9264.19     72.48 o
   4   3   2      679.53      769.49      7.24 o
   5   3   2      194.91      168.73      2.20 o
   6   3   2      742.24      824.23      7.97 o
   7   3   2     4435.79     5117.88     42.41 o
   8   3   2      918.20     1056.98      9.61 o
   9   3   2     2729.90     2572.99     24.47 o
  10   3   2      686.54      761.49      7.77 o
  11   3   2     1130.13     1259.45     14.32 o
  12   3   2      746.64      676.83      8.96 o
  13   3   2       46.19       51.85      2.22 o
  14   3   2      958.61      914.22     13.18 o
  15   3   2       42.27       51.36      2.54 o
  16   3   2       15.82       23.85      1.99 o
  17   3   2      506.49      475.55     12.08 o
  18   3   2      197.43      181.42      4.50 o
  19   3   2      584.97      545.51      8.47 o
  20   3   2      179.05      164.11      5.36 o
  21   3   2      147.79      127.83      4.61 o
  22   3   2        6.19        3.81      2.93 o
  23   3   2       12.46        4.83      2.99 o
  24   3   2        0.01        6.87      3.32 o
  25   3   2       31.77       28.71      4.09 o
  26   3   2        9.20        8.39      6.79 o
  27   3   2       11.34       13.64      6.43 o
  28   3   2        5.56       11.00      6.11 o
  29   3   2        5.45       11.71      7.21 o
  30   3   2        3.23        5.94      6.99 o
   0   4   2    18541.96    19648.17    238.96 o
   1   4   2      166.74      140.45      2.07 o
   2   4   2      818.14      950.52      9.17 o
   3   4   2      587.85      699.16      6.92 o
   4   4   2     4603.37     4650.17     38.47 o
   5   4   2      149.72      169.45      2.26 o
   6   4   2     8337.58     8840.84     72.50 o
   7   4   2     5335.58     5727.47     47.47 o
   8   4   2    15384.89    16792.73    144.70 o
   9   4   2      774.21      702.91      7.10 o
  10   4   2     2439.95     2221.41     21.02 o
  11   4   2      458.16      469.22      6.10 o
  12   4   2      849.51      804.81      9.71 o
  13   4   2      239.41      218.21      4.69 o
  14   4   2     1847.80     1632.21     24.63 o
  15   4   2      425.64      405.76      7.66 o
  16   4   2     2199.40     2055.06     22.64 o
  17   4   2      658.54      633.94     10.78 o
  18   4   2      628.02      586.16      8.88 o
  19   4   2       38.99       41.74      3.09 o
  20   4   2      248.15      233.81      6.59 o
  21   4   2       77.75       84.52      4.31 o
  22   4   2      452.36      464.89     10.20 o
  23   4   2      247.03      252.29      7.84 o
  24   4   2      180.60      203.54      8.22 o
  25   4   2        5.05        8.29      3.93 o
  26   4   2      269.89      252.95     14.31 o
  27   4   2        4.70        5.27      5.76 o
  28   4   2       95.32      102.43      8.50 o
  29   4   2        0.85        3.07      6.53 o
  30   4   2      212.99      236.78     19.76 o
   1   5   2     1145.07     1120.76     10.53 o
   2   5   2      822.81      940.25      9.18 o
   3   5   2     2571.68     2724.96     23.09 o
   4   5   2     2951.80     3383.31     27.86 o
   5   5   2     1189.09     1206.85     10.33 o
   6   5   2      155.50      150.91      2.15 o
   7   5   2      502.13      482.92      5.18 o
   8   5   2      174.76      171.31      2.43 o
   9   5   2        0.96        4.92      2.12 o
  10   5   2     4364.07     4477.72     44.10 o
  11   5   2        0.49        4.17      2.36 o
  12   5   2        2.71        2.54      1.42 o
  13   5   2      622.03      605.19     11.06 o
  14   5   2      597.41      573.20     14.00 o
  15   5   2      287.03      284.99      5.42 o
  16   5   2      185.29      167.69      5.91 o
  17   5   2      469.33      450.82      8.61 o
  18   5   2       52.11       44.32      3.47 o
  19   5   2      112.40      106.04      4.41 o
  20   5   2        0.00        4.79      4.26 o
  21   5   2       36.33       31.61      4.38 o
  22   5   2       15.75       22.82      3.99 o
  23   5   2       18.45       16.42      4.01 o
  24   5   2        0.44       -2.64      3.46 o
  25   5   2       48.15       45.93      4.52 o
  26   5   2        0.06       -6.02      6.02 o
  27   5   2        0.73       -3.27      5.89 o
  28   5   2        0.25       11.86      6.18 o
  29   5   2       15.16       17.39      8.75 o
   0   6   2    11238.03    11873.73    153.77 o
   1   6   2     2633.53     2923.29     26.72 o
   2   6   2     4822.93     4445.00     40.19 o
   3   6   2    15997.14    18861.02    154.37 o
   4   6   2     3047.58     2774.88     23.47 o
   5   6   2     4356.30     4872.53     39.99 o
   6   6   2     9389.98     9746.15     82.08 o
   7   6   2       29.90       39.76      1.44 o
   8   6   2     6632.89     6563.82     57.37 o
   9   6   2      684.09      686.81      7.41 o
  10   6   2     7950.98     7987.71     79.17 o
  11   6   2     1125.28     1160.53     13.10 o
  12   6   2     2382.49     2412.17     25.18 o
  13   6   2      267.60      235.52      4.53 o
  14   6   2     1807.28     1673.97     21.49 o
  15   6   2      149.60      129.68      4.58 o
  16   6   2     1554.37     1496.74     21.72 o
  17   6   2      124.38      108.10      5.32 o
  18   6   2      177.31      191.65      6.31 o
  19   6   2        6.35        7.83      4.43 o
  20   6   2     1019.80     1010.36     18.12 o
  21   6   2        9.54       10.83      4.47 o
  22   6   2      712.70      711.66     15.05 o
  23   6   2      119.50      110.63      5.81 o
  24   6   2      477.17      449.54     11.95 o
  25   6   2       37.62       27.89      4.28 o
  26   6   2      221.23      207.92      8.29 o
  27   6   2       53.06       70.52      7.38 o
  28   6   2      100.64      108.74      9.18 o
  29   6   2       21.64       27.31      8.85 o
   1   7   2       90.79       79.49      2.42 o
   2   7   2        1.31        0.63      1.15 o
   3   7   2      229.46      229.25      3.12 o
   4   7   2      368.94      495.07      5.32 o
   5   7   2     1905.27     1927.88     17.98 o
   6   7   2      191.52      208.99      3.50 o
   7   7   2      165.27      139.54      2.67 o
   8   7   2      319.61      376.65      4.72 o
   9   7   2      397.03      378.40      6.06 o
  10   7   2     1178.63     1270.50     14.10 o
  11   7   2      156.30      114.66      4.38 o
  12   7   2      179.74      183.54      3.75 o
  13   7   2      800.18      791.14     10.14 o
  14   7   2      739.55      728.19     16.67 o
  15   7   2      234.24      269.79      7.05 o
  16   7   2      289.07      305.07      9.17 o
  17   7   2       42.86       48.20      5.08 o
  18   7   2      100.83       89.00      4.97 o
  19   7   2        2.81        1.14      3.93 o
  20   7   2       58.87       62.02      6.75 o
  21   7   2      161.10      154.01      7.03 o
  22   7   2       23.25       32.10      4.33 o
  23   7   2        1.65       -1.26      3.74 o
  24   7   2        0.05        4.09      4.03 o
  25   7   2        2.19        2.57      4.77 o
  26   7   2       11.86       12.61      6.46 o
  27   7   2       30.17       30.90      6.88 o
  28   7   2        1.68       -0.59      7.46 o
   0   8   2    11472.25    11647.59    151.16 o
   1   8   2      293.59      305.26      5.55 o
   2   8   2     6197.67     6250.15     56.27 o
   3   8   2       67.61       60.58      1.61 o
   4   8   2     3025.12     2781.57     25.86 o
   5   8   2      113.61       76.82      2.16 o
   6   8   2     4478.35     4445.58     39.42 o
   7   8   2       95.50      110.80      2.53 o
   8   8   2     4275.68     4223.07     39.17 o
   9   8   2      161.37      172.97      4.21 o
  10   8   2     6318.39     6375.98     62.81 o
  11   8   2       18.16       25.94      2.40 o
  12   8   2     2164.47     2044.09     29.52 o
  13   8   2       57.58       52.35      4.02 o
  14   8   2     1509.83     1356.41     34.06 o
  15   8   2       44.60       61.62      4.06 o
  16   8   2     1496.24     1440.68     23.48 o
  17   8   2       83.40       88.76      8.19 o
  18   8   2     1143.09     1166.84     22.63 o
  19   8   2       78.66       74.41      6.83 o
  20   8   2      784.82      765.87     16.12 o
  21   8   2        0.93        0.11      4.02 o
  22   8   2      493.40      519.78     12.59 o
  23   8   2       43.21       48.14      5.59 o
  24   8   2      346.99      343.30     10.81 o
  25   8   2       23.23       23.32      6.29 o
  26   8   2      214.75      232.78      9.27 o
  27   8   2        9.81        1.92      6.57 o
  28   8   2       40.54       32.72      7.10 o
   1   9   2      131.91      130.21      2.65 o
   2   9   2      146.64      108.33      2.36 o
   3   9   2       38.77       41.96      1.62 o
   4   9   2      225.88      203.34      4.06 o
   5   9   2        9.27        7.88      1.55 o
   6   9   2       14.57        9.74      1.33 o
   7   9   2       15.32       11.79      1.64 o
   8   9   2       14.25       20.18      2.87 o
   9   9   2      214.11      192.39      7.56 o
  10   9   2      169.97      173.98      4.93 o
  11   9   2     1163.27     1099.74     23.62 o
  12   9   2       29.47       21.97      3.58 o
  13   9   2       96.13       89.41      7.02 o
  14   9   2       64.75       48.20      4.85 o
  15   9   2       87.47       67.78      6.93 o
  16   9   2       48.56       44.63      6.75 o
  17   9   2      245.01      205.79     16.82 o
  18   9   2        3.51        5.40      4.98 o
  19   9   2       29.88        2.48      6.07 o
  20   9   2        0.14       -4.41      4.41 o
  21   9   2       11.84        2.44      4.12 o
  22   9   2        2.22        0.08      4.00 o
  23   9   2       38.54       30.66      4.91 o
  24   9   2       58.03       60.17      6.13 o
  25   9   2       40.54       49.98      5.89 o
  26   9   2        1.83        1.19      6.48 o
  27   9   2       24.39       24.94      6.93 o
   0  10   2     2005.42     1859.87     38.86 o
   1  10   2      124.41      139.54      4.80 o
   2  10   2     2600.38     2398.94     40.90 o
   3  10   2      289.74      264.49      5.90 o
   4  10   2     1602.43     1512.34     25.28 o
   5  10   2       86.01       76.73      3.83 o
   6  10   2     1573.37     1455.02     22.21 o
   7  10   2        9.00       15.31      2.68 o
   8  10   2     2215.80     2222.16     30.87 o
   9  10   2       35.38       46.43      3.92 o
  10  10   2     3626.02     3545.62     46.12 o
  11  10   2      141.44      128.93      7.06 o
  12  10   2     1858.22     1746.37     47.99 o
  13  10   2        8.74       10.05      3.78 o
  14  10   2      361.75      368.57     24.12 o
  15  10   2        0.69       -4.66      4.66 o
  16  10   2      246.52      269.51     19.71 o
  17  10   2       37.35       34.71      6.59 o
  18  10   2      451.99      468.69     12.03 o
  19  10   2      100.47       94.07      8.24 o
  20  10   2      415.17      443.23     13.55 o
  21  10   2       12.51       11.63      5.46 o
  22  10   2      251.33      266.32     17.11 o
  23  10   2        0.45        4.57      5.14 o
  24  10   2      301.13      323.05     12.61 o
  25  10   2        2.67        4.88      7.44 o
  26  10   2      109.79      127.17      8.26 o
   1  11   2     1530.07     1469.65     27.24 o
   2  11   2      247.54      277.87      7.00 o
   3  11   2      307.41      288.19      5.46 o
   4  11   2       56.33       47.81      3.41 o
   5  11   2        4.06       18.24      5.29 o
   6  11   2       48.89       45.56      4.98 o
   7  11   2      321.87      291.31      9.66 o
   8  11   2      335.40      333.38      7.74 o
   9  11   2      180.96      189.42      6.95 o
  10  11   2        0.02        5.53      4.16 o
  11  11   2     1729.00     1790.41     29.54 o
  12  11   2       83.83      106.93     10.98 o
  13  11   2      579.04      630.16     21.31 o
  14  11   2       80.37      110.05      8.27 o
  15  11   2       36.26       36.63      5.47 o
  16  11   2        0.62       -4.01      4.26 o
  17  11   2       22.96       12.23      4.70 o
  18  11   2       24.67       25.79      5.13 o
  19  11   2        1.46       -4.42      4.42 o
  20  11   2        2.65        1.01      4.28 o
  21  11   2        9.58        9.70      5.25 o
  22  11   2       25.52       18.05      7.23 o
  23  11   2       52.71       64.82      6.13 o
  24  11   2        0.68       12.49      5.42 o
  25  11   2       68.76       64.67      6.66 o
   0  12   2     2325.62     2189.98     52.16 o
   1  12   2       61.20       75.48      3.36 o
   2  12   2     1597.40     1569.53     22.92 o
   3  12   2        5.53        6.72      2.02 o
   4  12   2      730.68      709.39     15.88 o
   5  12   2      197.13      197.70      7.74 o
   6  12   2      119.15      110.93      9.44 o
   7  12   2      212.48      215.86      7.20 o
   8  12   2     1234.60     1220.76     18.93 o
   9  12   2      253.75      287.30      9.41 o
  10  12   2     1906.62     1900.14     46.14 o
  11  12   2      105.16      146.44     12.42 o
  12  12   2     2346.99     2389.98     66.12 o
  13  12   2        0.09       21.21      4.91 o
  14  12   2      760.42      789.51     16.66 o
  15  12   2        2.03        0.05      4.23 o
  16  12   2       36.13       38.49      5.78 o
  17  12   2        0.30       -1.56      4.44 o
  18  12   2       26.69       26.18      5.00 o
  19  12   2       19.45       15.79      4.67 o
  20  12   2       43.21       40.20      5.11 o
  21  12   2       16.59       24.87      5.66 o
  22  12   2      185.80      189.31      9.47 o
  23  12   2        1.36       21.00      6.30 o
  24  12   2      166.73      170.15     10.16 o
   1  13   2      606.16      595.84     10.93 o
   2  13   2      238.34      237.85      7.40 o
   3  13   2     1207.04     1214.28     25.43 o
   4  13   2       85.18       88.89      6.10 o
   5  13   2      522.23      509.29     19.30 o
   6  13   2      661.56      605.16     17.08 o
   7  13   2       11.04       19.22      5.01 o
   8  13   2      210.82      212.43      7.74 o
   9  13   2      170.32      201.19      7.45 o
  10  13   2       51.13       55.25      7.27 o
  11  13   2      546.62      576.08     14.25 o
  12  13   2       54.81       61.34      6.98 o
  13  13   2      335.44      346.83     11.67 o
  14  13   2        0.56       -3.67      4.28 o
  15  13   2       56.09       54.61      5.68 o
  16  13   2      102.38      131.02      7.50 o
  17  13   2      146.59      154.01      8.68 o
  18  13   2       56.36       54.76      5.63 o
  19  13   2      318.36      359.68     12.03 o
  20  13   2       40.22       53.03      7.71 o
  21  13   2      129.85      149.21     10.16 o
  22  13   2       84.20       87.89     11.50 o
  23  13   2        7.31       31.54      8.85 o
   0  14   2      433.19      436.77     16.87 o
   1  14   2        7.10        4.57      3.62 o
   2  14   2      430.41      447.30     12.05 o
   3  14   2       57.85       40.57      5.04 o
   4  14   2      662.96      716.64     15.70 o
   5  14   2       58.87       67.32      4.63 o
   6  14   2     2289.22     2304.14     56.60 o
   7  14   2      137.37      191.14     10.11 o
   8  14   2     2880.51     2940.83     61.12 o
   9  14   2       16.63       36.88      5.13 o
  10  14   2     1085.89     1099.00     29.75 o
  11  14   2      180.69      188.31     10.16 o
  12  14   2      497.85      507.78     13.71 o
  13  14   2        2.98        9.87      4.53 o
  14  14   2      437.71      443.17     11.82 o
  15  14   2        7.33        5.21      4.70 o
  16  14   2      295.06      319.37     10.55 o
  17  14   2        0.25        3.45      4.83 o
  18  14   2      122.76      146.44      9.12 o
  19  14   2        0.03       10.35      7.81 o
  20  14   2       89.47       93.41      8.42 o
  21  14   2        0.00       26.98     10.72 o
  22  14   2       99.84       71.49     20.87 o
   1  15   2     1342.93     1383.46     29.45 o
   2  15   2      121.43      157.18     10.39 o
   3  15   2      348.07      359.61     17.01 o
   4  15   2        0.06        4.84      4.05 o
   5  15   2        4.39        0.71      4.25 o
   6  15   2       66.59       57.44      7.02 o
   7  15   2        3.68        0.96      4.52 o
   8  15   2       13.75        8.51      4.75 o
   9  15   2       45.31       40.13      7.07 o
  10  15   2        8.45        8.18      4.86 o
  11  15   2      129.98      140.84     11.30 o
  12  15   2       20.16       24.04      4.88 o
  13  15   2      328.27      360.62     11.37 o
  14  15   2       49.82       48.84      5.22 o
  15  15   2      144.57      140.60     10.54 o
  16  15   2       11.52       23.46      6.48 o
  17  15   2       93.88       93.43     10.63 o
  18  15   2        0.71        4.92      6.35 o
  19  15   2       51.65       51.77      6.80 o
  20  15   2       26.18       40.13      7.15 o
   0  16   2      292.67      205.01     32.27 o
   1  16   2        0.97       14.92      5.15 o
   2  16   2      471.45      528.32     18.68 o
   3  16   2       42.48       38.29      6.60 o
   4  16   2      737.20      767.50     23.63 o
   5  16   2      115.76      106.42     17.24 o
   6  16   2      956.81     1001.93     34.34 o
   7  16   2        1.04       10.29      5.59 o
   8  16   2      731.95      729.54     38.96 o
   9  16   2        0.20        6.79      5.93 o
  10  16   2      536.59      556.28     16.39 o
  11  16   2       18.99       14.71      5.96 o
  12  16   2      448.80      503.62     20.67 o
  13  16   2       35.40       34.27      6.38 o
  14  16   2      472.14      504.35     24.19 o
  15  16   2        0.21       13.86      7.02 o
  16  16   2      245.95      267.79     13.68 o
  17  16   2        0.00        1.49      7.61 o
  18  16   2       88.84       88.96      9.66 o
   1  17   2      357.72      283.04     21.69 o
   2  17   2      118.48      101.71     10.78 o
   3  17   2      124.78      119.65     10.57 o
   4  17   2      162.85      134.47     11.94 o
   5  17   2       21.93       25.23     11.78 o
   6  17   2        0.15       16.13      9.34 o
   7  17   2       50.38       50.52     11.10 o
   8  17   2       39.66       35.36      8.57 o
   9  17   2       14.21       22.39      7.56 o
  10  17   2        1.55       10.03      8.47 o
  11  17   2        5.03       10.12      6.31 o
  12  17   2       18.74       12.94      6.34 o
  13  17   2       62.23       73.56      8.53 o
  14  17   2        0.07        6.88      5.91 o
  15  17   2      101.64       89.24      7.69 o
  16  17   2       13.92       21.98      6.50 o
   0  18   2       83.13       92.57     16.56 o
   1  18   2       47.85       65.80     14.29 o
   2  18   2      212.02      251.63     15.26 o
   3  18   2      140.39      161.41     15.08 o
   4  18   2      505.48      507.27     35.71 o
   5  18   2       20.22       85.07     15.35 o
   6  18   2      249.03      243.41     18.38 o
   7  18   2        0.12       58.93     18.18 o
   8  18   2       49.99      101.04     19.79 o
   9  18   2       61.54       58.03     13.86 o
  10  18   2      153.74      154.89     13.43 o
  11  18   2       30.74       56.78     12.39 o
  12  18   2      232.44      238.46     31.90 o
  13  18   2        9.96       31.18     10.97 o
   1  19   2       55.33       44.94     14.13 o
   2  19   2        4.55       15.74     12.85 o
   3  19   2      189.30      213.87     16.46 o
   4  19   2       65.28       68.14     16.97 o
   5  19   2      281.26      381.32     20.65 o
   6  19   2       13.96       62.45     19.11 o
   7  19   2      113.46      174.51     16.06 o
   8  19   2       65.12       99.06     16.42 o
   9  19   2       21.40       65.15     26.16 o
   0  20   2       75.83       57.20     26.99 o
   1   1   3     2376.52     2358.93     18.62 o
   2   1   3       49.33       87.44      1.78 o
   3   1   3    10793.94    10908.88     86.16 o
   4   1   3     3939.05     3992.68     33.34 o
   5   1   3    15693.84    16124.59    135.18 o
   6   1   3    11323.16    12666.29    116.00 o
   7   1   3    22829.61    24889.20    227.29 o
   8   1   3      282.76      363.20      5.44 o
   9   1   3     9745.96    10165.65     96.49 o
  10   1   3      846.50      932.62      9.85 o
  11   1   3      894.65      841.43      9.12 o
  12   1   3      353.90      430.77      5.49 o
  13   1   3     2570.32     2542.49     26.24 o
  14   1   3      323.73      317.84      5.19 o
  15   1   3     2060.52     1880.52     21.15 o
  16   1   3      581.74      573.12      8.62 o
  17   1   3     4544.36     4201.25     46.11 o
  18   1   3      600.23      563.36     10.32 o
  19   1   3     1334.92     1219.08     15.30 o
  20   1   3      590.47      540.70      8.56 o
  21   1   3      391.34      414.38      7.58 o
  22   1   3      216.35      228.14      6.72 o
  23   1   3      321.77      357.77      8.53 o
  24   1   3      135.01      124.56      9.63 o
  25   1   3      275.80      263.14      8.34 o
  26   1   3        4.95        2.07      4.67 o
  27   1   3      234.91      213.41     11.62 o
  28   1   3       11.59        9.27      5.94 o
  29   1   3      222.19      254.71     10.61 o
  30   1   3        5.53       12.45      6.31 o
   0   2   3      116.58      129.77      2.51 o
   1   2   3      291.04      354.60      3.64 o
   2   2   3     1594.52     1720.71     14.36 o
   3   2   3     4502.38     4782.88     40.63 o
   4   2   3      386.70      356.41      4.00 o
   5   2   3     1985.11     2242.01     19.95 o
   6   2   3      233.64      298.58      3.69 o
   7   2   3      122.73      185.33      3.11 o
   8   2   3      719.00      897.96      9.39 o
   9   2   3     2696.89     3033.41     29.26 o
  10   2   3     1105.80     1154.81     12.31 o
  11   2   3      390.93      414.90      5.17 o
  12   2   3      405.98      418.04      5.49 o
  13   2   3       21.73       23.16      1.91 o
  14   2   3        5.94        4.43      1.78 o
  15   2   3      101.82      105.03      3.39 o
  16   2   3      202.62      170.49      4.46 o
  17   2   3      198.81      192.86      5.33 o
  18   2   3       95.48       83.02      3.74 o
  19   2   3       57.47       53.04      3.18 o
  20   2   3      457.24      439.58      7.41 o
  21   2   3        0.76        1.76      3.18 o
  22   2   3       99.50       77.58      4.51 o
  23   2   3       25.19       17.86      3.75 o
  24   2   3        0.62       -1.47      3.63 o
  25   2   3       34.10       36.63      5.54 o
  26   2   3       12.44        7.21      5.10 o
  27   2   3        0.75        3.38      5.89 o
  28   2   3        0.03        4.70      5.78 o
  29   2   3       11.97       17.69      6.95 o
  30   2   3        3.32        8.21      6.48 o
   1   3   3     1846.41     2119.88     19.67 o
   2   3   3      621.45      651.98      6.64 o
   3   3   3     8084.34     8471.08     69.81 o
   4   3   3      682.91      758.97      7.35 o
   5   3   3    11114.81    11525.77     96.83 o
   6   3   3      410.05      468.77      4.80 o
   7   3   3    15507.77    16290.84    136.82 o
   8   3   3        6.32        7.93      1.40 o
   9   3   3     2644.06     2258.53     21.29 o
  10   3   3       61.06       79.64      2.00 o
  11   3   3     3645.14     3581.03     35.27 o
  12   3   3       57.54       64.94      2.40 o
  13   3   3     1015.68     1039.97     11.59 o
  14   3   3       16.09       14.62      1.91 o
  15   3   3     1531.69     1432.49     17.68 o
  16   3   3       36.11       36.23      3.52 o
  17   3   3      502.30      507.09      8.72 o
  18   3   3      105.30       99.03      4.15 o
  19   3   3      847.99      812.70     14.91 o
  20   3   3       18.43       29.69      3.58 o
  21   3   3      499.95      492.46      8.82 o
  22   3   3       82.91       81.58      4.52 o
  23   3   3      235.06      243.62      7.40 o
  24   3   3        0.56        3.04      4.45 o
  25   3   3      242.94      236.55      8.60 o
  26   3   3        3.68        6.01      4.91 o
  27   3   3      309.50      328.68     13.00 o
  28   3   3       15.50       21.01      7.63 o
  29   3   3      178.71      210.30     10.88 o
   0   4   3     2821.36     2961.67     37.03 o
   1   4   3      308.69      277.30      4.00 o
   2   4   3      226.62      206.79      3.16 o
   3   4   3     2801.59     3062.58     27.16 o
   4   4   3      125.98      134.27      2.22 o
   5   4   3      581.78      768.54      7.35 o
   6   4   3     1342.68     1202.30     11.84 o
   7   4   3     2345.56     2642.53     23.95 o
   8   4   3     1379.19     1311.27     12.71 o
   9   4   3      603.46      612.10      6.54 o
  10   4   3       85.72       80.45      2.03 o
  11   4   3        0.09        4.10      1.39 o
  12   4   3        0.48       -0.93      1.35 o
  13   4   3      716.27      658.75      7.78 o
  14   4   3       22.74       29.04      2.07 o
  15   4   3      359.59      354.46      6.94 o
  16   4   3       27.08       30.91      3.11 o
  17   4   3       17.85       12.78      2.45 o
  18   4   3       68.44       68.17      3.61 o
  19   4   3      176.85      168.75      5.42 o
  20   4   3       38.20       33.89      3.71 o
  21   4   3       52.76       55.36      4.13 o
  22   4   3       33.39       24.03      3.72 o
  23   4   3        6.56        6.31      4.05 o
  24   4   3        3.55        5.16      3.85 o
  25   4   3       43.36       44.40      5.48 o
  26   4   3        0.20        5.28      7.65 o
  27   4   3       20.26       18.66      6.44 o
  28   4   3       60.52       85.45      7.66 o
  29   4   3        0.48        7.46      7.11 o
   1   5   3     2622.98     2572.93     24.69 o
   2   5   3      456.43      571.98      6.22 o
   3   5   3     1060.42      870.56      9.21 o
   4   5   3     4446.67     4980.90     44.96 o
   5   5   3     8837.03     9044.68     78.76 o
   6   5   3       16.97       29.35      1.47 o
   7   5   3     6426.03     6559.17     57.48 o
   8   5   3      322.34      357.67      4.47 o
   9   5   3     5406.62     5238.72     44.68 o
  10   5   3       16.92       18.54      1.50 o
  11   5   3     2386.70     2276.39     20.77 o
  12   5   3       35.70       35.31      1.83 o
  13   5   3     1450.44     1383.71     14.94 o
  14   5   3      530.42      539.67      7.75 o
  15   5   3     1211.38     1136.79     14.56 o
  16   5   3      149.72      152.70      5.13 o
  17   5   3     1133.48     1095.65     19.35 o
  18   5   3        0.27       -3.50      3.92 o
  19   5   3      345.01      321.59      8.40 o
  20   5   3      274.78      247.87      7.48 o
  21   5   3      405.13      419.56      9.26 o
  22   5   3        0.00       -1.80      3.94 o
  23   5   3      293.04      266.28      8.73 o
  24   5   3        0.01        8.34      4.41 o
  25   5   3      104.86      109.40      7.11 o
  26   5   3        0.61        9.31      8.23 o
  27   5   3      221.51      214.02     11.43 o
  28   5   3       16.26       22.57      9.18 o
  29   5   3      109.09      112.15      9.18 o
   0   6   3     8300.01     8945.63    125.10 o
   1   6   3     3350.54     3544.82     33.63 o
   2   6   3     1078.55     1009.67     10.30 o
   3   6   3      144.45      165.37      3.03 o
   4   6   3        2.82        2.56      1.27 o
   5   6   3        8.33        5.88      1.37 o
   6   6   3      443.67      391.16      4.42 o
   7   6   3      570.10      666.83      6.88 o
   8   6   3      534.35      571.66      6.08 o
   9   6   3       76.26       65.91      1.92 o
  10   6   3      138.06      120.34      2.55 o
  11   6   3       57.68       49.30      1.89 o
  12   6   3       33.68       35.04      2.10 o
  13   6   3       18.32       19.15      2.21 o
  14   6   3      642.77      647.99      8.55 o
  15   6   3      286.03      261.34      5.23 o
  16   6   3      754.44      731.64     18.01 o
  17   6   3       36.90       42.87      3.91 o
  18   6   3      222.66      232.38      6.63 o
  19   6   3       39.59       30.37      3.85 o
  20   6   3       12.52        6.13      4.01 o
  21   6   3      100.86       94.49      5.89 o
  22   6   3        6.70        2.88      4.21 o
  23   6   3        8.19        2.57      4.18 o
  24   6   3       43.34       38.49      4.88 o
  25   6   3        0.23        6.96      4.48 o
  26   6   3       16.59       17.59      5.48 o
  27   6   3       11.65       22.21      7.29 o
  28   6   3       17.50       11.50      7.98 o
   1   7   3     1450.14     1221.49     11.81 o
   2   7   3      106.32       83.73      2.27 o
   3   7   3     5013.80     4986.31     44.09 o
   4   7   3      127.90      148.16      2.89 o
   5   7   3     6669.50     6676.94     55.34 o
   6   7   3        5.10       16.94      1.94 o
   7   7   3     8008.81     8338.07     68.93 o
   8   7   3      110.10      122.36      4.05 o
   9   7   3     6804.60     6715.04     58.99 o
  10   7   3        5.49       25.55      1.90 o
  11   7   3     6789.47     6499.09     63.00 o
  12   7   3      279.55      317.75      5.86 o
  13   7   3     1982.35     1934.11     21.56 o
  14   7   3        6.66       10.52      2.71 o
  15   7   3      902.38      813.07     17.73 o
  16   7   3      547.42      467.03     10.60 o
  17   7   3      216.94      253.48      7.38 o
  18   7   3      100.41       91.60      4.68 o
  19   7   3      310.33      292.32      7.54 o
  20   7   3       45.99       43.82      5.29 o
  21   7   3     1136.36     1060.43     26.78 o
  22   7   3        6.89        9.09      4.88 o
  23   7   3      293.94      261.21     15.04 o
  24   7   3       10.59        3.49      4.35 o
  25   7   3      349.19      350.41     12.25 o
  26   7   3        0.70       11.51      6.45 o
  27   7   3      145.84      172.58      8.31 o
  28   7   3        4.36        4.02      7.21 o
   0   8   3     3150.79     3516.94     46.88 o
   1   8   3       62.18       63.22      2.20 o
   2   8   3      529.73      614.49      6.97 o
   3   8   3      592.74      597.49      6.85 o
   4   8   3      120.49      129.17      2.72 o
   5   8   3      899.35      940.29      9.19 o
   6   8   3        6.30       21.21      1.70 o
   7   8   3      173.40      175.41      2.97 o
   8   8   3      143.93      151.05      3.17 o
   9   8   3      655.73      646.50      7.91 o
  10   8   3      115.51      104.84      3.04 o
  11   8   3      469.85      484.59      7.19 o
  12   8   3        2.86        0.10      2.45 o
  13   8   3       66.60       72.53      3.69 o
  14   8   3      320.86      289.04      6.92 o
  15   8   3       45.15       46.00      3.99 o
  16   8   3      371.80      385.90      9.21 o
  17   8   3      100.67       81.70      4.53 o
  18   8   3       24.15        9.90      5.56 o
  19   8   3       22.76       18.51      4.60 o
  20   8   3        1.59       -2.18      4.27 o
  21   8   3        0.01        1.22      4.48 o
  22   8   3       56.71       53.97      5.71 o
  23   8   3        0.37       -4.95      4.95 o
  24   8   3       69.62       66.94      5.68 o
  25   8   3       13.00       15.46      6.31 o
  26   8   3       27.02       22.83      6.56 o
  27   8   3        0.63        6.28      6.38 o
   1   9   3     2005.73     1935.13     18.96 o
   2   9   3      375.86      445.94      5.45 o
   3   9   3     3648.86     3457.28     30.89 o
   4   9   3      429.73      512.31      6.03 o
   5   9   3     3939.57     3872.24     34.60 o
   6   9   3      648.43      624.29      7.17 o
   7   9   3     1044.76     1032.69     10.74 o
   8   9   3      549.55      591.79      7.17 o
   9   9   3     1963.86     1944.60     21.11 o
  10   9   3        2.30       17.60      2.67 o
  11   9   3     5994.53     5961.43     64.79 o
  12   9   3        2.00       34.25      3.57 o
  13   9   3     3728.53     3628.50     56.10 o
  14   9   3      201.99      202.80      7.23 o
  15   9   3      291.37      286.36     11.65 o
  16   9   3      158.27      162.16      7.57 o
  17   9   3      108.51      111.93      6.70 o
  18   9   3        0.44       -4.49      4.49 o
  19   9   3      319.43      289.86     13.73 o
  20   9   3      149.43      154.50     10.80 o
  21   9   3      411.88      422.42     11.88 o
  22   9   3        2.96       -1.35      4.82 o
  23   9   3      288.60      284.02     11.83 o
  24   9   3        3.65        8.42      5.78 o
  25   9   3      158.78      143.81      9.32 o
  26   9   3        0.00       -2.00      6.78 o
   0  10   3     1385.36     1288.30     18.81 o
   1  10   3      219.68      242.04      4.10 o
   2  10   3      292.38      271.47      4.71 o
   3  10   3      207.45      205.51      3.55 o
   4  10   3      106.19       90.82      2.78 o
   5  10   3       26.93       28.06      2.16 o
   6  10   3        2.19       10.49      2.52 o
   7  10   3      141.33      122.77      3.50 o
   8  10   3      341.97      256.11      5.25 o
   9  10   3       68.18       78.80      4.21 o
  10  10   3       89.06       83.63      3.88 o
  11  10   3       10.35       19.28      3.20 o
  12  10   3      389.52      350.61      7.48 o
  13  10   3       68.28       73.06      5.41 o
  14  10   3       67.91       71.57      5.69 o
  15  10   3       49.85       27.58      4.95 o
  16  10   3        3.02       -4.33      4.33 o
  17  10   3        0.13       -4.34      4.34 o
  18  10   3        0.64       -4.17      4.17 o
  19  10   3       47.27       38.35      5.03 o
  20  10   3      128.88      117.21     10.16 o
  21  10   3       13.13       13.75      5.06 o
  22  10   3       48.21       39.31      5.83 o
  23  10   3       18.23       13.23      7.10 o
  24  10   3        3.83        6.81      6.95 o
  25  10   3        3.90       17.00      7.14 o
  26  10   3        0.62       -6.83      6.83 o
   1  11   3     1471.26     1358.73     17.02 o
   2  11   3       14.21       19.64      2.16 o
   3  11   3     1497.19     1481.05     16.85 o
   4  11   3      679.08      673.31      8.56 o
   5  11   3      356.93      381.01      6.05 o
   6  11   3      983.44      902.09     11.92 o
   7  11   3      924.57      911.31     17.36 o
   8  11   3        5.02        7.52      3.28 o
   9  11   3     1832.85     1659.38     24.88 o
  10  11   3       11.00       27.30      5.01 o
  11  11   3     1529.97     1448.31     44.91 o
  12  11   3      502.62      496.43     12.30 o
  13  11   3      856.12      833.19     23.10 o
  14  11   3      316.36      296.71     12.63 o
  15  11   3      203.40      195.87      7.94 o
  16  11   3       51.81       25.26      6.53 o
  17  11   3      192.25      192.83      7.98 o
  18  11   3       23.82       13.90      4.88 o
  19  11   3      162.17      185.51      8.57 o
  20  11   3      116.00       91.64      7.56 o
  21  11   3      212.56      246.65     13.34 o
  22  11   3       56.07       54.12      7.99 o
  23  11   3      147.36      148.75     13.42 o
  24  11   3        1.22        2.38      6.31 o
  25  11   3       98.85      103.91      9.32 o
   0  12   3     2530.90     2377.91     83.78 o
   1  12   3        1.73       12.94      2.30 o
   2  12   3     1105.12     1019.30     23.85 o
   3  12   3        0.25        6.32      2.24 o
   4  12   3      191.27      180.93      6.42 o
   5  12   3      150.48      124.96      4.70 o
   6  12   3       57.64       51.40      3.58 o
   7  12   3        9.05       -2.25      3.60 o
   8  12   3       12.30        9.93      4.20 o
   9  12   3       11.77        3.97      4.39 o
  10  12   3      369.12      340.51     15.12 o
  11  12   3       32.97       34.88      4.76 o
  12  12   3      477.04      434.04     18.61 o
  13  12   3       58.66       71.45      5.07 o
  14  12   3      331.20      311.66     10.62 o
  15  12   3      170.07      149.59      9.60 o
  16  12   3       89.50       99.78      6.72 o
  17  12   3       13.36        5.19      5.08 o
  18  12   3       33.06       24.98      5.62 o
  19  12   3       25.60       14.39      5.86 o
  20  12   3       37.96       30.62      6.51 o
  21  12   3        6.39        7.57      5.83 o
  22  12   3       83.46       87.80      9.64 o
  23  12   3        0.22       19.70     10.66 o
  24  12   3       32.47       54.51     21.18 o
   1  13   3     1278.53     1294.40     27.62 o
   2  13   3        8.21       17.36      2.70 o
   3  13   3     1039.66      986.88     22.71 o
   4  13   3        1.15        6.01      4.07 o
   5  13   3      456.08      438.05     10.41 o
   6  13   3        0.37        2.01      3.92 o
   7  13   3      958.03      891.17     15.94 o
   8  13   3      164.99      163.84      9.49 o
   9  13   3      919.61      861.85     30.51 o
  10  13   3       26.02       31.31      5.56 o
  11  13   3     1223.32     1212.32     43.09 o
  12  13   3       54.42       62.91      6.51 o
  13  13   3      650.82      649.47     24.19 o
  14  13   3       43.87       37.35      5.53 o
  15  13   3      166.95      159.19      8.72 o
  16  13   3       23.78        4.79      4.93 o
  17  13   3       97.54       77.23     10.68 o
  18  13   3        3.68        2.93      5.21 o
  19  13   3      181.76      164.94     14.74 o
  20  13   3        0.08        7.16      9.56 o
  21  13   3      132.68      110.39     14.57 o
  22  13   3       13.11       11.49      5.98 o
   0  14   3      636.75      579.99     14.35 o
   1  14   3       34.63       28.26      3.23 o
   2  14   3      683.68      632.97     15.59 o
   3  14   3       87.94       76.95      7.38 o
   4  14   3      144.79      141.59      9.83 o
   5  14   3        7.13        3.47      4.20 o
   6  14   3      113.53      125.75      8.55 o
   7  14   3        8.05        2.61      5.54 o
   8  14   3      147.04      160.59      9.92 o
   9  14   3        1.15       -4.90      5.30 o
  10  14   3      365.56      383.68     11.69 o
  11  14   3       13.27       16.60      5.53 o
  12  14   3      468.11      468.69     16.39 o
  13  14   3        4.45       12.60      5.74 o
  14  14   3      149.62      144.53      9.55 o
  15  14   3        1.55       -1.91      5.70 o
  16  14   3       38.35       41.05      6.72 o
  17  14   3       13.19       19.51      8.29 o
  18  14   3       26.18       30.90      7.29 o
  19  14   3       13.44       20.17      8.07 o
  20  14   3       63.48       70.25     10.96 o
  21  14   3        9.88       22.97      7.95 o
   2  15   3      270.98      263.71     15.07 o
   3  15   3      926.56      940.82     26.70 o
   4  15   3      130.10      133.38      8.89 o
   5  15   3      738.00      737.24     22.99 o
   6  15   3        1.26       12.13      5.82 o
   7  15   3      579.03      577.22     28.29 o
   8  15   3       17.26       20.84      5.00 o
   9  15   3      684.32      678.97     18.63 o
  10  15   3       21.98       24.43      5.14 o
  11  15   3      569.03      569.46     21.03 o
  12  15   3       55.52       64.57      7.97 o
  13  15   3      546.08      576.11     17.39 o
  14  15   3        2.83       17.82      5.81 o
  15  15   3      317.90      353.04     14.58 o
  16  15   3       59.31       62.42      8.61 o
  17  15   3      226.75      229.00     17.74 o
  18  15   3        2.67        1.46      6.48 o
  19  15   3      114.11       92.39     10.54 o
   0  16   3      169.23       99.91     24.15 o
   1  16   3       15.11       22.44      4.90 o
   2  16   3      228.16      240.04     13.51 o
   3  16   3        0.01        1.98      5.62 o
   4  16   3      187.79      183.51     11.87 o
   5  16   3      140.91       93.02     12.36 o
   6  16   3       10.38        4.17      5.33 o
   7  16   3      102.37       93.03     13.46 o
   8  16   3        8.07        5.77      5.34 o
   9  16   3       16.75       12.55      5.57 o
  10  16   3      114.15      123.95      7.84 o
  11  16   3       34.02       22.45      5.02 o
  12  16   3      193.54      186.02     10.11 o
  13  16   3        2.02        4.08      5.42 o
  14  16   3       66.34       54.27      8.38 o
  15  16   3       19.45       15.41      6.06 o
  16  16   3        4.61        7.17      6.56 o
  17  16   3       31.60       44.07      6.40 o
   1  17   3      282.23      247.62     16.60 o
   2  17   3       12.90       18.84      8.00 o
   3  17   3      128.37      122.14     17.16 o
   4  17   3        4.08       33.29     10.59 o
   5  17   3      302.28      263.75     51.56 o
   6  17   3       17.54       52.28      8.18 o
   7  17   3      898.18      970.73     61.69 o
   8  17   3       40.05      112.05     17.81 o
   9  17   3      639.22      636.50     32.00 o
  10  17   3        2.01       23.72      7.86 o
  11  17   3      121.47      122.03      9.07 o
  12  17   3       37.19       61.38      8.53 o
  13  17   3       49.88       62.57      8.80 o
  14  17   3       62.90       76.47      6.97 o
  15  17   3      183.88      154.53      9.02 o
   0  18   3      229.50      216.73     20.19 o
   1  18   3        4.49      -10.31     10.31 o
   2  18   3      119.90      110.41     16.10 o
   3  18   3        6.84      -10.51     11.97 o
   4  18   3       16.94        6.04     21.50 o
   5  18   3       28.40       96.63     58.22 o
   6  18   3       30.32       78.48     31.72 o
   7  18   3       45.68       66.89     19.67 o
   8  18   3      132.51      154.79     17.69 o
   9  18   3        0.11        8.46     12.52 o
  10  18   3       74.88       80.70     14.27 o
  11  18   3        0.15       -0.63     16.36 o
  12  18   3       29.51       47.40     14.48 o
   1  19   3       66.90       82.10     13.54 o
   2  19   3       40.70       33.67     14.64 o
   3  19   3       61.01       46.95     16.65 o
   5  19   3      150.16      387.27     24.74 o
   6  19   3        7.45        8.14     21.89 o
   7  19   3      200.35      391.00     26.67 o
   0   0   4      174.56      158.02      6.50 o
   1   0   4      486.36      529.89      7.38 o
   2   0   4     7149.43     6855.08     76.35 o
   3   0   4     5524.47     6357.51     74.46 o
   4   0   4    14235.13    15062.76    174.47 o
   5   0   4     3831.94     4112.88     48.67 o
   6   0   4    15015.49    15470.98    180.50 o
   7   0   4      305.87      342.59      5.89 o
   8   0   4    13125.39    13211.34    162.69 o
   9   0   4      143.30      126.73      4.11 o
  10   0   4     2269.66     2026.44     27.74 o
  11   0   4      222.21      230.84      5.43 o
  12   0   4     2555.72     2581.83     35.79 o
  13   0   4      908.63      865.47     13.50 o
  14   0   4     1549.90     1598.96     23.26 o
  15   0   4      519.49      414.72      8.55 o
  16   0   4     2788.95     2714.97     39.99 o
  17   0   4        7.45       12.62      3.60 o
  18   0   4      532.61      589.38     12.29 o
  19   0   4      281.56      276.32      9.44 o
  20   0   4     1715.56     1650.58     53.89 o
  21   0   4       37.50       47.59      5.39 o
  22   0   4      810.33      732.11     16.46 o
  23   0   4       10.24        8.02      4.46 o
  24   0   4       96.20       97.06     13.33 o
  25   0   4        9.83       14.32      6.73 o
  26   0   4      268.54      298.01     13.67 o
  27   0   4        4.36       -5.34      7.22 o
  28   0   4      157.47      187.53     15.72 o
  29   0   4       13.22       39.61     10.96 o
   1   1   4      465.38      455.98      4.63 o
   2   1   4      447.51      467.90      4.84 o
   3   1   4      143.61      119.75      2.21 o
   4   1   4      137.15      121.25      2.36 o
   5   1   4     1354.33     1445.06     13.13 o
   6   1   4      214.79      208.99      3.05 o
   7   1   4      136.36      118.29      2.61 o
   8   1   4       12.16       11.75      1.62 o
   9   1   4      232.99      244.26      3.66 o
  10   1   4     1972.47     2209.87     21.10 o
  11   1   4      369.57      334.02      4.85 o
  12   1   4      340.91      362.88      5.09 o
  13   1   4       27.20       31.57      2.33 o
  14   1   4      187.96      186.46      3.72 o
  15   1   4        0.27        0.55      2.05 o
  16   1   4      587.67      570.13      7.70 o
  17   1   4      607.26      568.34      8.18 o
  18   1   4       16.93       31.90      2.85 o
  19   1   4      185.49      186.75      5.46 o
  20   1   4       43.60       46.94      3.98 o
  21   1   4       93.33       98.36      4.90 o
  22   1   4       51.08       51.75      3.82 o
  23   1   4        3.09       -0.18      3.65 o
  24   1   4       10.97        2.43      4.16 o
  25   1   4        2.30       -0.92      4.46 o
  26   1   4        0.06        3.49      5.84 o
  27   1   4        3.20        4.84      6.01 o
  28   1   4        3.35       -1.79      7.98 o
  29   1   4        8.25       17.77      6.19 o
   0   2   4    19764.29    21349.98    225.43 o
   1   2   4       32.80       55.66      2.08 o
   2   2   4     7554.57     7431.42     59.99 o
   3   2   4     2275.37     2327.08     19.51 o
   4   2   4     4105.70     4172.97     35.52 o
   5   2   4       61.92       37.71      1.56 o
   6   2   4     2798.98     2764.57     24.06 o
   7   2   4      728.66      672.17      7.25 o
   8   2   4     1061.56     1011.55     10.46 o
   9   2   4     1353.26     1405.39     14.12 o
  10   2   4     1790.38     1662.14     16.27 o
  11   2   4      182.83      148.83      3.14 o
  12   2   4     3896.56     3961.02     39.20 o
  13   2   4      294.30      242.11      4.44 o
  14   2   4     2464.35     2320.66     23.47 o
  15   2   4      571.09      598.68      8.14 o
  16   2   4     1804.48     1728.11     20.44 o
  17   2   4      542.31      530.29      8.83 o
  18   2   4     1813.08     1830.55     23.19 o
  19   2   4       88.76       95.27      4.56 o
  20   2   4      428.89      433.87      8.97 o
  21   2   4      171.42      177.30      6.63 o
  22   2   4      450.03      444.05      9.68 o
  23   2   4       24.18       25.29      4.18 o
  24   2   4       86.20       90.81      5.01 o
  25   2   4       12.14       14.59      5.35 o
  26   2   4      123.26      145.55      7.51 o
  27   2   4       10.30       16.14      6.19 o
  28   2   4      127.08      127.11      7.47 o
  29   2   4        6.03       10.87      6.47 o
   1   3   4      165.47      153.51      2.52 o
   2   3   4       89.97       61.11      1.73 o
   3   3   4     2602.98     2694.00     23.17 o
   4   3   4     4309.21     4588.97     41.78 o
   5   3   4      139.07      138.99      2.48 o
   6   3   4     1481.27     1632.18     14.92 o
   7   3   4       47.47       41.85      1.91 o
   8   3   4      230.94      253.45      3.64 o
   9   3   4      514.70      508.21      6.02 o
  10   3   4     1385.79     1349.23     13.75 o
  11   3   4      456.58      457.15      5.86 o
  12   3   4      830.20      904.06     10.12 o
  13   3   4      263.99      280.26      4.51 o
  14   3   4        6.11        5.98      2.17 o
  15   3   4      125.28      123.91      3.77 o
  16   3   4      116.44      104.87      4.14 o
  17   3   4      113.38      107.14      4.35 o
  18   3   4        0.56       12.24      3.21 o
  19   3   4      272.00      255.16      7.48 o
  20   3   4      240.70      247.85      7.13 o
  21   3   4       39.69       46.28      4.29 o
  22   3   4       42.31       30.39      4.37 o
  23   3   4        5.45        6.85      4.13 o
  24   3   4        0.04       -3.25      4.14 o
  25   3   4        1.83       -2.09      5.12 o
  26   3   4        0.21        8.75      5.16 o
  27   3   4        0.22       -4.33      5.58 o
  28   3   4       12.35        5.50      5.85 o
  29   3   4       16.35       11.32      7.67 o
   0   4   4       54.14       59.25      2.77 o
   1   4   4       22.32       10.70      1.41 o
   2   4   4     8660.72     8908.73     78.04 o
   3   4   4      142.86      155.62      2.94 o
   4   4   4     2399.17     2168.04     20.68 o
   5   4   4       32.10       52.56      1.65 o
   6   4   4     2363.35     2159.21     20.28 o
   7   4   4      419.18      510.55      5.71 o
   8   4   4     2234.51     2098.75     19.62 o
   9   4   4       27.61       23.33      1.52 o
  10   4   4     2410.15     2375.14     20.96 o
  11   4   4      129.13      136.17      3.30 o
  12   4   4     1858.13     1865.79     17.54 o
  13   4   4      621.89      580.61      6.53 o
  14   4   4      351.22      344.76      5.41 o
  15   4   4      379.30      360.10      5.59 o
  16   4   4      621.02      596.15      8.39 o
  17   4   4       67.25       59.02      3.18 o
  18   4   4      856.54      884.30     13.13 o
  19   4   4       15.18       22.59      4.18 o
  20   4   4      866.78      843.26     16.26 o
  21   4   4      110.79      117.45      6.07 o
  22   4   4      357.41      355.85      8.86 o
  23   4   4        0.30        4.84      4.31 o
  24   4   4      209.98      202.34      8.12 o
  25   4   4        2.10       -1.70      4.85 o
  26   4   4      175.18      200.71      8.61 o
  27   4   4        6.93       10.45      8.50 o
  28   4   4       42.18       47.79      9.93 o
   1   5   4      746.82      722.32      7.98 o
   2   5   4     1216.47     1366.57     13.76 o
   3   5   4     1229.91     1187.71     12.13 o
   4   5   4       18.47       12.53      1.51 o
   5   5   4      332.01      316.70      4.52 o
   6   5   4      782.34      824.79      8.74 o
   7   5   4        3.50        4.60      1.42 o
   8   5   4        0.04       -1.41      1.41 o
   9   5   4      213.22      210.48      3.42 o
  10   5   4       25.56       26.50      1.82 o
  11   5   4     1090.80     1050.22     10.60 o
  12   5   4       24.12       33.34      1.91 o
  13   5   4      245.11      238.77      4.15 o
  14   5   4      109.47      113.32      3.19 o
  15   5   4      246.41      230.48      4.71 o
  16   5   4       13.46       14.21      2.80 o
  17   5   4        8.21        4.84      3.34 o
  18   5   4      181.58      218.52      6.27 o
  19   5   4       12.16       20.52      4.32 o
  20   5   4       21.19       16.23      4.09 o
  21   5   4       13.47       12.03      3.68 o
  22   5   4       15.03       16.35      3.71 o
  23   5   4       10.24        1.44      4.15 o
  24   5   4       14.73       14.53      4.98 o
  25   5   4       25.13       26.47      6.13 o
  26   5   4       31.19       48.05      6.38 o
  27   5   4       56.93       71.73      7.88 o
  28   5   4        0.49       11.18      9.15 o
   0   6   4     3397.98     3382.56     45.49 o
   1   6   4     1202.40     1294.69     13.01 o
   2   6   4     7855.22     8031.88     74.37 o
   3   6   4      257.37      241.07      3.82 o
   4   6   4     3347.37     3212.15     30.52 o
   5   6   4      784.68      758.28      9.16 o
   6   6   4     2762.35     2518.86     23.44 o
   7   6   4       13.53       21.10      1.66 o
   8   6   4     1751.19     1634.87     15.37 o
   9   6   4      910.16      949.91      9.62 o
  10   6   4     2302.63     2235.82     20.45 o
  11   6   4      855.20      852.83      8.75 o
  12   6   4     3967.60     3885.14     35.88 o
  13   6   4      430.34      396.77      6.20 o
  14   6   4     1570.50     1519.00     16.00 o
  15   6   4      627.30      637.34      8.80 o
  16   6   4      685.95      697.24     10.02 o
  17   6   4        0.53        5.28      3.36 o
  18   6   4      778.31      788.65     12.51 o
  19   6   4       25.98       22.84      4.40 o
  20   6   4      228.64      198.92      6.63 o
  21   6   4        0.12       -1.80      3.94 o
  22   6   4      241.77      254.55      7.72 o
  23   6   4        4.40        8.33      4.72 o
  24   6   4      456.29      458.48     11.52 o
  25   6   4        3.09        8.65      6.30 o
  26   6   4      272.59      287.16     15.80 o
  27   6   4       33.05       48.72     12.30 o
  28   6   4      101.65       96.95     10.43 o
   1   7   4       47.30       53.16      2.11 o
   2   7   4      336.55      328.78      4.69 o
   3   7   4     1509.51     1636.28     17.31 o
   4   7   4        0.23        3.82      1.68 o
   5   7   4     1259.77     1224.88     12.59 o
   6   7   4      189.73      189.70      3.86 o
   7   7   4      345.34      331.06      4.32 o
   8   7   4      260.83      238.61      3.79 o
   9   7   4        3.97        1.03      1.68 o
  10   7   4      194.50      195.42      3.72 o
  11   7   4      707.56      633.77      7.75 o
  12   7   4       68.94       70.82      2.83 o
  13   7   4        7.62       11.11      2.51 o
  14   7   4      101.71      116.72      3.64 o
  15   7   4       35.67       30.30      3.36 o
  16   7   4      309.72      276.13      7.06 o
  17   7   4       48.54       67.40      4.03 o
  18   7   4        0.09       -2.33      3.93 o
  19   7   4      707.14      678.44     12.76 o
  20   7   4       31.55       31.18      4.61 o
  21   7   4      100.03       76.48      5.64 o
  22   7   4       38.67       52.58      5.77 o
  23   7   4        0.17        3.31      6.33 o
  24   7   4       19.82       25.33      6.09 o
  25   7   4        1.32        5.01      9.50 o
  26   7   4        0.05       16.75      8.67 o
  27   7   4        3.80       17.74     11.24 o
   0   8   4     6148.99     6001.89     75.63 o
   1   8   4      313.75      383.35      5.39 o
   2   8   4     2740.43     2697.16     24.69 o
   3   8   4      628.18      673.44      7.84 o
   4   8   4     2825.34     2685.97     24.98 o
   5   8   4      488.81      493.97      5.97 o
   6   8   4     2809.00     2731.00     24.73 o
   7   8   4      193.65      204.56      4.52 o
   8   8   4     6243.81     6254.24     55.02 o
   9   8   4       89.53      123.00      4.43 o
  10   8   4     1497.56     1488.86     15.61 o
  11   8   4       23.71       31.83      2.56 o
  12   8   4     1397.67     1356.83     15.30 o
  13   8   4      127.63      129.69      3.95 o
  14   8   4     1228.10     1206.34     16.17 o
  15   8   4      243.22      255.75      6.56 o
  16   8   4     1453.96     1385.61     20.36 o
  17   8   4        0.06       13.41      4.36 o
  18   8   4      737.05      684.25     15.50 o
  19   8   4        3.16       -5.56      5.56 o
  20   8   4      137.92      148.00      7.28 o
  21   8   4       51.86       46.43      5.95 o
  22   8   4      458.37      470.96     13.73 o
  23   8   4       11.25        7.52      5.89 o
  24   8   4      146.80      141.23      8.21 o
  25   8   4       11.55       10.37      6.17 o
  26   8   4      150.79      142.56      8.83 o
   1   9   4      541.52      518.56      6.21 o
   2   9   4       96.80      115.94      2.93 o
   3   9   4      294.79      287.81      4.36 o
   4   9   4      647.47      685.25      8.02 o
   5   9   4      103.81      102.78      2.77 o
   6   9   4        7.89       16.60      2.13 o
   7   9   4      238.24      229.64      4.25 o
   8   9   4      314.62      329.32      5.02 o
   9   9   4       25.44       24.00      2.79 o
  10   9   4       24.83       14.74      2.54 o
  11   9   4       83.76       72.79      3.72 o
  12   9   4      314.96      267.09      5.56 o
  13   9   4       55.71       58.47      4.42 o
  14   9   4      518.49      481.59     10.71 o
  15   9   4       40.78       47.06      4.83 o
  16   9   4      130.00      116.32      7.49 o
  17   9   4      527.54      492.62     13.98 o
  18   9   4       48.06       52.30      7.25 o
  19   9   4      131.30      138.11      8.90 o
  20   9   4      162.02      138.47      7.59 o
  21   9   4        0.31       -4.69      5.72 o
  22   9   4       11.95        5.09      5.63 o
  23   9   4        5.29       -4.95      6.83 o
  24   9   4        5.51        6.91      8.61 o
  25   9   4        3.80        8.71      5.95 o
  26   9   4        0.22       -8.28      8.28 o
   0  10   4     1403.22     1310.05     19.71 o
   1  10   4      149.59      150.56      3.67 o
   2  10   4     1802.84     1757.33     17.79 o
   3  10   4      374.88      393.30      5.67 o
   4  10   4      520.79      537.69      7.28 o
   5  10   4      370.13      364.68      5.69 o
   6  10   4     2038.95     2024.61     19.88 o
   7  10   4        0.53       19.81      2.52 o
   8  10   4     2625.90     2616.54     28.02 o
   9  10   4        0.25       11.10      2.81 o
  10  10   4      781.49      756.66     11.03 o
  11  10   4        3.25        4.75      3.81 o
  12  10   4      514.27      502.75     10.14 o
  13  10   4       63.86       62.80      5.05 o
  14  10   4      866.12      787.37     15.65 o
  15  10   4       81.88       94.15      6.83 o
  16  10   4      793.34      746.22     17.12 o
  17  10   4       60.92       55.86      7.35 o
  18  10   4      110.84      107.89      8.50 o
  19  10   4        1.58       -0.33      5.88 o
  20  10   4      174.97      168.26      9.10 o
  21  10   4        3.83       -2.13      5.92 o
  22  10   4      166.66      155.36      8.81 o
  23  10   4       23.72       21.53      6.54 o
  24  10   4      142.18      139.45      8.40 o
  25  10   4       23.74       27.82      6.63 o
   1  11   4        4.21        3.83      2.49 o
   2  11   4       69.36       58.08      3.00 o
   3  11   4      139.07      147.53      4.06 o
   4  11   4      167.53      154.90      4.20 o
   5  11   4      201.83      215.62      4.74 o
   6  11   4      127.65      119.48      3.54 o
   7  11   4     1152.24     1077.78     14.24 o
   8  11   4      352.99      360.44      7.23 o
   9  11   4      238.97      236.68      6.62 o
  10  11   4      417.10      395.91      7.63 o
  11  11   4       28.36       23.19      5.05 o
  12  11   4        7.31       -3.47      5.38 o
  13  11   4        2.72       -3.00      4.74 o
  14  11   4      204.53      188.02      8.08 o
  15  11   4      134.12      128.29      8.03 o
  16  11   4      144.13      126.83      8.87 o
  17  11   4      106.31       91.36      8.78 o
  18  11   4        2.89       -5.70      5.70 o
  19  11   4       22.38       15.88      6.81 o
  20  11   4       25.69       14.93      6.79 o
  21  11   4       57.87       49.68      8.91 o
  22  11   4        4.09        4.53     11.13 o
  23  11   4        8.67       12.61      8.04 o
  24  11   4       23.81       36.61      6.03 o
   0  12   4      872.74      861.45     16.05 o
   1  12   4      215.60      183.02      4.48 o
   2  12   4      789.33      732.58      9.46 o
   3  12   4     1192.29     1025.67     12.16 o
   4  12   4     1118.59     1064.04     12.58 o
   5  12   4       84.88       90.34      3.64 o
   6  12   4     1501.42     1476.10     18.79 o
   7  12   4       57.04       50.55      3.73 o
   8  12   4      344.93      340.01      7.94 o
   9  12   4       91.15       79.96      5.09 o
  10  12   4      186.60      215.20      7.98 o
  11  12   4       53.89       40.35      6.31 o
  12  12   4      243.27      225.33      8.61 o
  13  12   4        2.08       -2.68      5.71 o
  14  12   4      387.45      345.27     12.06 o
  15  12   4        9.70       12.85      6.35 o
  16  12   4      553.32      477.45     19.15 o
  17  12   4       21.47       26.33      6.44 o
  18  12   4      374.86      322.43     12.00 o
  19  12   4        0.02       -6.63      6.63 o
  20  12   4      119.25      106.50     10.78 o
  21  12   4       18.78       15.69      6.96 o
  22  12   4       97.47      102.63      7.92 o
  23  12   4       12.70       42.69     11.87 o
   1  13   4      730.88      649.29     10.13 o
   2  13   4        0.57        7.46      3.01 o
   3  13   4       88.31       89.50      3.75 o
   4  13   4       10.81        8.13      3.02 o
   5  13   4      203.07      207.76      6.44 o
   6  13   4        2.68        2.59      3.50 o
   7  13   4      348.72      328.84      9.28 o
   8  13   4        3.19        0.43      4.38 o
   9  13   4      241.36      227.68      8.39 o
  10  13   4        8.46       -3.81      5.78 o
  11  13   4      279.35      268.24      9.91 o
  12  13   4        0.81       -5.86      5.86 o
  13  13   4      208.40      233.23      9.94 o
  14  13   4        4.34       -4.31      6.01 o
  15  13   4      196.02      192.27     12.29 o
  16  13   4        8.89       -4.99      5.90 o
  17  13   4       38.51       28.66      6.31 o
  18  13   4        0.36       -6.94      8.73 o
  19  13   4       14.43       12.09      7.38 o
  20  13   4        1.84        3.46      6.76 o
  21  13   4       20.63       24.37      6.14 o
   0  14   4     1122.52     1023.10     48.12 o
   1  14   4       16.92       28.08      3.08 o
   2  14   4     1470.62     1416.13     34.72 o
   3  14   4        2.77       19.49      3.93 o
   4  14   4     1050.04     1013.91     26.18 o
   5  14   4       12.36       17.15      5.35 o
   6  14   4      316.75      316.71      8.99 o
   7  14   4        0.12       -2.38      4.84 o
   8  14   4      341.28      314.67     11.41 o
   9  14   4        2.65        0.35      5.15 o
  10  14   4      393.55      360.34     23.61 o
  11  14   4        7.35        7.51      7.01 o
  12  14   4      343.69      325.01     16.58 o
  13  14   4        1.16        3.53      6.17 o
  14  14   4      287.94      233.38     12.68 o
  15  14   4       25.00       34.80      6.31 o
  16  14   4      300.24      275.00     17.95 o
  17  14   4        5.69       23.68      8.19 o
  18  14   4      285.61      285.28     13.16 o
  19  14   4        9.25       21.24      8.88 o
  20  14   4      258.35      262.32     13.00 o
   1  15   4      146.85      117.06     13.45 o
   2  15   4        0.04        6.10      3.98 o
   3  15   4      135.00      131.01      7.66 o
   4  15   4       94.70       94.59      6.21 o
   5  15   4       74.74       72.90      6.63 o
   6  15   4       44.18       36.97      5.86 o
   7  15   4      189.14      174.71     11.94 o
   8  15   4        5.12        1.29      6.95 o
   9  15   4      364.57      338.04     28.33 o
  10  15   4       71.61       84.57      7.07 o
  11  15   4      143.87      170.43     12.70 o
  12  15   4       40.79       37.53      6.85 o
  13  15   4       73.96       83.94      7.17 o
  14  15   4        6.50        5.54      7.26 o
  15  15   4       75.99       61.53      7.25 o
  16  15   4       29.80       35.85      6.72 o
  17  15   4        9.93       -1.49      5.62 o
  18  15   4        0.80        3.38      8.87 o
   0  16   4      678.36      269.58     29.56 o
   1  16   4        9.64       12.31      9.33 o
   2  16   4      629.20      647.07     20.99 o
   3  16   4        9.50       27.91      6.14 o
   4  16   4      518.36      499.52     14.80 o
   5  16   4        5.88       14.17      5.86 o
   6  16   4      362.13      317.94     21.37 o
   7  16   4        1.46        7.42      7.78 o
   8  16   4      178.20      147.69     24.11 o
   9  16   4        8.89       22.30      7.76 o
  10  16   4      391.79      414.25     18.64 o
  11  16   4       15.69       27.01      5.78 o
  12  16   4      546.68      547.23     16.18 o
  13  16   4        0.11       11.11      7.49 o
  14  16   4      116.18       99.33      8.05 o
  15  16   4        0.91        1.71      7.47 o
  16  16   4       47.45       49.98      7.16 o
   1  17   4       42.39       35.67     11.32 o
   2  17   4        3.67        4.49      8.85 o
   3  17   4       40.68       45.30      9.21 o
   4  17   4        4.04       23.13     17.35 o
   5  17   4       98.95       82.01     12.91 o
   6  17   4        0.15        4.38     25.12 o
   7  17   4       54.80       59.63      8.79 o
   8  17   4        0.65        8.11      9.87 o
   9  17   4       37.24       21.81      7.64 o
  10  17   4        1.85        9.05     12.68 o
  11  17   4      137.15      108.76      9.39 o
  12  17   4        1.03       22.16     14.30 o
  13  17   4       57.77       75.47      9.85 o
   0  18   4      226.66      217.32     20.38 o
   1  18   4        1.11      -10.01     10.01 o
   2  18   4      247.91      311.50     28.13 o
   3  18   4       10.18       -1.71     10.92 o
   4  18   4      152.95      164.39     21.04 o
   5  18   4       27.53       38.01     16.82 o
   6  18   4       46.71       28.90     16.82 o
   7  18   4       11.39       12.09     17.39 o
   8  18   4      100.63      107.14     25.71 o
   9  18   4        0.69      -14.64     14.64 o
  10  18   4      152.66      148.36     22.33 o
   1  19   4       65.11       55.21     12.98 o
   2  19   4        0.14       -8.92     12.59 o
   3  19   4      120.63      136.44     19.40 o
   4  19   4        2.59       -9.64     19.92 o
   1   1   5    15430.64    15705.68    123.25 o
   2   1   5     1110.14     1126.59     10.15 o
   3   1   5     3056.94     2747.03     23.15 o
   4   1   5     1399.10     1557.41     13.86 o
   5   1   5      624.58      541.47      5.83 o
   6   1   5        8.35        5.08      1.38 o
   7   1   5     1677.30     1671.27     15.12 o
   8   1   5     1763.77     1903.95     17.66 o
   9   1   5     3741.94     3816.61     33.55 o
  10   1   5      365.75      432.45      6.29 o
  11   1   5     8415.47     8465.25     77.41 o
  12   1   5      359.28      428.67      6.25 o
  13   1   5     3606.81     3493.93     33.99 o
  14   1   5      505.21      473.60      7.06 o
  15   1   5     1442.70     1417.80     15.08 o
  16   1   5       14.25       12.39      2.51 o
  17   1   5      224.53      236.72      5.31 o
  18   1   5       73.55       78.33      3.86 o
  19   1   5      127.18      141.24      5.25 o
  20   1   5       11.99       15.12      4.14 o
  21   1   5      706.39      718.02     13.06 o
  22   1   5       91.92      105.35      6.17 o
  23   1   5      617.94      609.09     17.54 o
  24   1   5       12.24       16.54      4.27 o
  25   1   5      232.68      220.10      8.60 o
  26   1   5       40.25       48.48      6.81 o
  27   1   5      134.96      142.31      8.51 o
  28   1   5       27.38       41.74      6.98 o
   0   2   5      235.77      229.46      5.42 o
   1   2   5      930.78      934.46      8.53 o
   2   2   5      783.03      886.65      8.32 o
   3   2   5      641.77      711.84      7.09 o
   4   2   5      115.53      108.67      2.49 o
   5   2   5       70.40       82.01      2.20 o
   6   2   5      615.30      644.61      6.84 o
   7   2   5        0.63        2.29      1.54 o
   8   2   5      198.65      203.03      3.37 o
   9   2   5       62.41       62.33      2.51 o
  10   2   5       18.49       17.50      1.98 o
  11   2   5       60.87       74.95      2.67 o
  12   2   5       51.31       40.01      2.53 o
  13   2   5      251.69      233.56      4.65 o
  14   2   5        6.80        3.48      2.09 o
  15   2   5       14.60       16.51      2.30 o
  16   2   5        0.45       -0.73      2.36 o
  17   2   5       76.58       75.23      3.68 o
  18   2   5       31.13       30.03      3.47 o
  19   2   5        8.12        8.15      3.38 o
  20   2   5        1.17        5.02      3.45 o
  21   2   5        0.15       -1.94      4.38 o
  22   2   5        4.45        2.67      5.49 o
  23   2   5       15.82       16.88      4.94 o
  24   2   5       22.51       15.85      5.11 o
  25   2   5        9.34       15.71      5.03 o
  26   2   5        0.10        0.14      6.61 o
  27   2   5        0.16       -2.09      6.59 o
  28   2   5        7.91       -0.06      6.85 o
   1   3   5     7655.75     7780.61     62.98 o
   2   3   5      241.92      305.15      4.09 o
   3   3   5     4499.01     4415.42     37.19 o
   4   3   5       88.93       79.42      2.14 o
   5   3   5      171.80      143.69      2.94 o
   6   3   5      153.79      141.63      2.94 o
   7   3   5     1182.36     1087.16     10.70 o
   8   3   5       29.64       23.49      1.80 o
   9   3   5     1486.91     1510.44     13.95 o
  10   3   5       76.97       79.63      2.54 o
  11   3   5     1210.36     1187.46     12.42 o
  12   3   5       83.33       79.00      2.86 o
  13   3   5     1248.72     1257.81     12.84 o
  14   3   5        2.99        7.03      2.28 o
  15   3   5     1220.22     1212.20     13.51 o
  16   3   5       10.30       21.10      3.18 o
  17   3   5     1024.74     1047.87     13.38 o
  18   3   5       39.81       49.14      3.63 o
  19   3   5      219.80      220.71      6.04 o
  20   3   5       15.32        9.13      4.02 o
  21   3   5      472.16      447.80      9.26 o
  22   3   5       17.00       27.76      6.40 o
  23   3   5      299.91      329.39      9.75 o
  24   3   5        0.88       -1.74      4.83 o
  25   3   5      267.18      278.27      9.64 o
  26   3   5        4.68        2.47      5.14 o
  27   3   5       35.02       31.28      7.06 o
  28   3   5        6.24       -6.29      7.51 o
   0   4   5       57.62       64.59      3.57 o
   1   4   5      884.03      978.99     10.07 o
   2   4   5        0.36        3.43      1.26 o
   3   4   5       14.10       13.04      1.47 o
   4   4   5        0.55        0.61      1.86 o
   5   4   5      167.34      158.30      3.09 o
   6   4   5      427.14      451.86      5.92 o
   7   4   5      131.19       95.36      2.60 o
   8   4   5      643.05      599.40      6.82 o
   9   4   5     1848.72     1877.50     17.69 o
  10   4   5      276.37      256.97      4.26 o
  11   4   5       98.67      116.07      3.38 o
  12   4   5       71.00       75.00      2.51 o
  13   4   5     1616.20     1558.43     14.56 o
  14   4   5        6.24       23.93      2.31 o
  15   4   5     1054.87     1001.05     11.69 o
  16   4   5      136.96      144.37      5.60 o
  17   4   5       42.60       45.44      3.23 o
  18   4   5       11.07       11.78      3.36 o
  19   4   5      413.24      370.82      8.61 o
  20   4   5       99.56      103.02      5.26 o
  21   4   5       37.36       37.29      4.95 o
  22   4   5       27.02       27.87      5.42 o
  23   4   5        5.47       -0.14      5.28 o
  24   4   5        4.24       -0.42      4.86 o
  25   4   5        2.99        7.06      4.91 o
  26   4   5        7.49        7.19      5.88 o
  27   4   5        3.83        2.43      6.73 o
   1   5   5     8491.13     8230.20     74.23 o
   2   5   5     3149.42     3302.84     28.98 o
   3   5   5     6995.97     6921.77     62.65 o
   4   5   5       24.52       36.95      2.14 o
   5   5   5     1701.94     1701.00     17.21 o
   6   5   5      125.76      135.67      3.24 o
   7   5   5      222.28      219.46      4.05 o
   8   5   5      321.65      327.96      4.91 o
   9   5   5       12.49       13.19      2.04 o
  10   5   5      172.72      166.31      4.03 o
  11   5   5      120.96      117.17      3.34 o
  12   5   5      262.17      249.73      4.46 o
  13   5   5     1551.41     1526.20     15.33 o
  14   5   5       40.52       54.09      2.92 o
  15   5   5      642.28      670.83      9.77 o
  16   5   5       14.96       28.97      3.29 o
  17   5   5     3115.40     2990.19     33.50 o
  18   5   5      266.13      292.81      8.27 o
  19   5   5     1303.54     1284.46     20.39 o
  20   5   5        1.72       19.72      4.66 o
  21   5   5      261.03      288.54      9.19 o
  22   5   5       44.36       43.40      5.44 o
  23   5   5      109.92      119.11      7.47 o
  24   5   5        0.15       -4.84      5.30 o
  25   5   5       14.57       14.00      6.17 o
  26   5   5        0.14        3.16      6.95 o
  27   5   5       27.45       32.56     11.93 o
   0   6   5     1216.87     1238.99     18.09 o
   1   6   5      300.03      325.39      4.77 o
   2   6   5      107.79      104.21      2.93 o
   3   6   5       22.72       49.82      2.31 o
   4   6   5      711.81      720.45      7.73 o
   5   6   5      350.49      322.42      5.56 o
   6   6   5      511.54      484.05      6.33 o
   7   6   5       29.97       24.23      2.60 o
   8   6   5       57.68       54.89      2.46 o
   9   6   5       16.74       21.02      2.20 o
  10   6   5      142.39      116.25      3.17 o
  11   6   5      223.91      208.00      4.47 o
  12   6   5      252.88      255.62      5.38 o
  13   6   5       60.63       67.98      3.27 o
  14   6   5        0.40       10.47      2.93 o
  15   6   5       56.22       67.10      4.09 o
  16   6   5       27.28       30.13      3.67 o
  17   6   5        9.47       25.54      4.16 o
  18   6   5      209.85      225.63      6.95 o
  19   6   5        7.49       15.77      4.40 o
  20   6   5      105.02      118.97      5.75 o
  21   6   5        5.79        5.47      4.85 o
  22   6   5       73.72       83.13      6.97 o
  23   6   5       79.54       77.97      5.98 o
  24   6   5       19.67        9.47      6.58 o
  25   6   5        0.01       -6.50      6.50 o
  26   6   5        2.09       -6.47      6.75 o
  27   6   5        2.74       -5.14     12.52 o
   1   7   5     3386.11     3284.41     31.79 o
   2   7   5       10.50       40.76      2.91 o
   3   7   5     8438.02     8392.28     73.27 o
   4   7   5      120.56      163.08      3.75 o
   5   7   5     2109.27     2091.50     21.41 o
   6   7   5      606.91      608.84      7.57 o
   7   7   5     2849.20     2726.43     27.08 o
   8   7   5       78.93       73.47      2.72 o
   9   7   5      672.80      629.00      7.99 o
  10   7   5      273.36      247.80      5.19 o
  11   7   5      157.29      165.51      4.30 o
  12   7   5      103.81      106.77      3.71 o
  13   7   5      543.29      543.22      8.22 o
  14   7   5      181.37      172.57      4.89 o
  15   7   5     1405.88     1405.61     17.14 o
  16   7   5        9.66       24.47      4.05 o
  17   7   5     1750.79     1665.20     24.48 o
  18   7   5       25.31       37.18      5.30 o
  19   7   5     1389.43     1349.08     20.60 o
  20   7   5        5.12       19.14      5.54 o
  21   7   5      403.14      404.90     13.11 o
  22   7   5       18.42       27.67      6.70 o
  23   7   5      135.40      162.01      8.18 o
  24   7   5       31.59       14.23      6.28 o
  25   7   5       37.25       36.32      6.98 o
  26   7   5        1.87       13.19      8.25 o
   0   8   5       26.50       25.61      3.13 o
   1   8   5        5.04        0.57      2.11 o
   2   8   5      690.95      639.47      7.72 o
   3   8   5       30.29       40.02      2.57 o
   4   8   5      371.10      377.01      7.37 o
   5   8   5       17.27       18.98      2.36 o
   6   8   5       69.21       64.76      2.85 o
   7   8   5       69.44       86.12      3.12 o
   8   8   5       28.45       18.19      2.95 o
   9   8   5      101.10       94.99      3.69 o
  10   8   5       35.73       26.73      2.72 o
  11   8   5       12.21       13.11      2.76 o
  12   8   5      181.36      167.40      4.86 o
  13   8   5      102.89       80.71      4.18 o
  14   8   5       33.00       38.71      3.95 o
  15   8   5       43.50       47.19      3.95 o
  16   8   5        0.45       -0.75      4.30 o
  17   8   5        3.46        9.57      4.52 o
  18   8   5       10.34       10.78      4.74 o
  19   8   5        3.31        0.33      6.02 o
  20   8   5       42.98       49.47      7.08 o
  21   8   5       34.27       30.94      7.11 o
  22   8   5       30.25       27.65      6.43 o
  23   8   5       48.60       51.36      7.65 o
  24   8   5        9.73        9.28      6.75 o
  25   8   5        1.95        1.44      7.44 o
   1   9   5     3360.32     3146.85     30.52 o
   2   9   5      563.23      544.75      7.19 o
   3   9   5     1470.31     1444.16     14.78 o
   4   9   5      582.02      577.03      7.80 o
   5   9   5     1378.67     1404.18     14.69 o
   6   9   5       29.91       48.13      3.27 o
   7   9   5     2113.08     2130.29     23.46 o
   8   9   5      169.29      166.09      4.28 o
   9   9   5      466.28      439.68      6.95 o
  10   9   5      134.78      128.26      4.01 o
  11   9   5      439.49      446.92      8.35 o
  12   9   5        8.95       11.45      3.22 o
  13   9   5      959.13      970.87     13.60 o
  14   9   5      115.77      149.13      5.39 o
  15   9   5     1059.58      989.99     15.72 o
  16   9   5       42.93       64.32      5.24 o
  17   9   5      988.51      891.75     19.57 o
  18   9   5       20.53       21.11      6.22 o
  19   9   5      248.42      274.86     14.41 o
  20   9   5      208.12      188.16      9.48 o
  21   9   5       80.01       85.22      8.94 o
  22   9   5        9.00        5.28      6.43 o
  23   9   5      211.81      235.99     10.60 o
  24   9   5       27.21       32.87      7.09 o
  25   9   5       90.26      111.13     16.80 o
   0  10   5      132.96      142.19      5.03 o
   1  10   5       80.86       70.25      2.92 o
   2  10   5       10.82        9.28      2.19 o
   3  10   5        1.54       -0.65      2.77 o
   4  10   5        2.53        7.34      2.67 o
   5  10   5      113.51       91.25      3.60 o
   6  10   5      723.06      716.69      9.12 o
   7  10   5      223.79      257.86      5.42 o
   8  10   5      624.65      556.77      8.53 o
   9  10   5      116.58      108.18      4.33 o
  10  10   5       97.78      101.08      4.40 o
  11  10   5      109.18       93.40      4.03 o
  12  10   5       24.76       21.99      3.95 o
  13  10   5        3.58        0.90      3.79 o
  14  10   5        6.79       -2.50      4.54 o
  15  10   5        1.13        2.96      5.27 o
  16  10   5        4.85       -5.87      5.87 o
  17  10   5       25.79       18.67      6.17 o
  18  10   5       24.09       16.28      6.99 o
  19  10   5        0.92       -6.12      6.12 o
  20  10   5        2.62       -6.42      6.42 o
  21  10   5       32.21       21.58      9.72 o
  22  10   5        4.12       -4.98      6.56 o
  23  10   5        7.72       15.71      6.69 o
  24  10   5       39.02       40.94      7.43 o
   1  11   5      477.68      415.03      7.72 o
   2  11   5        0.22       -0.84      2.79 o
   3  11   5      898.97      829.14     12.09 o
   4  11   5       13.14       18.58      2.93 o
   5  11   5      994.13      979.25     12.06 o
   6  11   5       41.51       52.48      3.27 o
   7  11   5      754.23      742.65     10.77 o
   8  11   5        1.88        5.61      3.09 o
   9  11   5      762.31      761.36     10.72 o
  10  11   5      132.55      135.49      5.28 o
  11  11   5      378.13      386.42      8.54 o
  12  11   5        3.33       -2.57      4.70 o
  13  11   5      306.09      314.65      9.49 o
  14  11   5       27.42       27.64      5.77 o
  15  11   5      310.78      287.00     11.60 o
  16  11   5       10.33        8.29      5.73 o
  17  11   5      153.61      142.96      9.32 o
  18  11   5       63.18       53.99      7.47 o
  19  11   5      107.69       94.44      9.38 o
  20  11   5        0.94       -7.71      7.71 o
  21  11   5      225.28      230.88     10.30 o
  22  11   5        9.80        9.50      6.58 o
  23  11   5       58.20       57.56     14.52 o
   0  12   5       22.80       13.62      4.17 o
   1  12   5       58.07       55.35      3.88 o
   2  12   5       42.93       54.16      3.37 o
   3  12   5      151.22      136.19      4.20 o
   4  12   5      379.01      383.60      6.95 o
   5  12   5       17.39       19.51      3.43 o
   6  12   5      443.21      416.21      7.50 o
   7  12   5       44.59       54.95      4.26 o
   8  12   5      462.34      443.69     10.95 o
   9  12   5       48.06       45.95      4.85 o
  10  12   5      111.75      115.47      5.72 o
  11  12   5        3.62       -4.01      4.37 o
  12  12   5       79.74       72.27      6.54 o
  13  12   5       34.03       25.00      5.61 o
  14  12   5      180.63      198.39      9.80 o
  15  12   5       83.11       73.21      6.72 o
  16  12   5       93.97       98.69      8.23 o
  17  12   5       13.65        1.53      8.30 o
  18  12   5       17.31        7.20      9.51 o
  19  12   5       74.52       71.03      7.72 o
  20  12   5        3.76       -5.45      6.16 o
  21  12   5       22.61       14.50      6.80 o
   1  13   5     1043.06     1025.83     13.40 o
   2  13   5       22.61       23.13      3.35 o
   3  13   5      593.64      580.85      9.42 o
   4  13   5        0.01       11.72      3.72 o
   5  13   5      510.59      494.12      9.45 o
   6  13   5        9.20       13.61      4.02 o
   7  13   5      332.91      360.87      8.17 o
   8  13   5       11.88       11.50      4.31 o
   9  13   5      276.72      277.24      8.23 o
  10  13   5        0.72        1.31      4.53 o
  11  13   5      575.22      562.78     13.36 o
  12  13   5       11.07       20.09      6.81 o
  13  13   5      370.99      358.84     12.03 o
  14  13   5        3.75       14.20      5.92 o
  15  13   5      182.74      178.53     10.12 o
  16  13   5        7.79        2.54      8.67 o
  17  13   5      172.97      168.50     10.87 o
  18  13   5        0.24        0.31      9.58 o
  19  13   5       86.73       64.38      7.73 o
  20  13   5        2.93        3.37      8.20 o
   0  14   5      123.16       93.56      6.01 o
   1  14   5      119.11      109.49      4.60 o
   2  14   5        2.48        5.42      4.17 o
   3  14   5      366.75      340.53      8.88 o
   4  14   5      554.22      538.34     11.31 o
   5  14   5      153.92      154.83      8.73 o
   6  14   5     1301.06     1279.36     26.43 o
   7  14   5       40.55       72.70      5.33 o
   8  14   5      479.85      491.52     10.97 o
   9  14   5      238.76      221.77      8.91 o
  10  14   5       56.04       55.84      6.43 o
  11  14   5       32.45       19.14      7.17 o
  12  14   5       14.78       16.40      6.07 o
  13  14   5        5.57       -6.47      6.47 o
  14  14   5       15.94        5.74      9.10 o
  15  14   5       46.53       21.42      9.01 o
  16  14   5       80.24       80.95     12.22 o
  17  14   5        0.44        4.62      6.35 o
  18  14   5       81.79       95.17     11.17 o
   1  15   5      595.65      558.63     15.13 o
   2  15   5        5.42       18.98      4.71 o
   3  15   5      663.39      644.80     21.07 o
   4  15   5        0.67       17.07      4.94 o
   5  15   5      593.72      607.80     18.91 o
   6  15   5       24.95       34.47      6.36 o
   7  15   5      391.22      371.71     13.78 o
   8  15   5       25.77       22.08      6.70 o
   9  15   5      286.86      281.95     11.49 o
  10  15   5        0.47        4.37      5.45 o
  11  15   5      174.29      163.60      8.64 o
  12  15   5       26.23       19.05      7.45 o
  13  15   5      105.12      113.66      9.35 o
  14  15   5        2.19        4.43     10.87 o
  15  15   5      243.38      255.94     19.76 o
  16  15   5        0.01       11.22      6.54 o
   0  16   5       77.14       80.03     10.45 o
   1  16   5        1.21       -3.97      7.87 o
   2  16   5       68.33       70.45      7.47 o
   3  16   5        2.06       11.90      6.60 o
   4  16   5      156.07      148.53      8.75 o
   5  16   5        3.32       10.58      6.35 o
   6  16   5      129.82      122.49      8.37 o
   7  16   5        1.11       -2.38     10.81 o
   8  16   5       23.05       27.12      6.93 o
   9  16   5        2.90        7.86      8.95 o
  10  16   5       12.21       15.32     13.70 o
  11  16   5       36.92       38.41      9.23 o
  12  16   5        1.42       17.27      8.49 o
  13  16   5        6.63       15.51      9.11 o
  14  16   5       15.62       16.21      7.20 o
   1  17   5      345.48      338.31     16.59 o
   2  17   5       26.14       29.62     10.57 o
   3  17   5      447.94      429.15     15.10 o
   4  17   5       32.29       14.08     14.68 o
   5  17   5      207.68      240.17     14.08 o
   6  17   5        0.22      -13.51     20.82 o
   7  17   5       97.01      109.89      9.71 o
   8  17   5       39.76       71.19     12.76 o
   9  17   5       40.61       44.22     11.77 o
  10  17   5       29.61       48.40     11.33 o
  11  17   5       50.36       66.26     16.07 o
   0  18   5       14.84       12.28     13.27 o
   1  18   5        0.03       -8.55      8.55 o
   2  18   5       67.95       66.54     13.18 o
   3  18   5        0.56      -10.17     11.06 o
   4  18   5      114.22       97.16     16.03 o
   5  18   5       15.03       14.93     16.01 o
   6  18   5       47.70       39.31     20.57 o
   0   0   6      737.98      749.19     15.53 o
   1   0   6      713.34      809.62     11.16 o
   2   0   6     3650.78     3462.42     41.51 o
   3   0   6      719.40      673.25      9.94 o
   4   0   6     2165.80     2038.38     24.36 o
   5   0   6        0.06       14.04      2.59 o
   6   0   6     3344.45     3340.91     38.62 o
   7   0   6       50.78       74.41      4.06 o
   8   0   6     5187.25     5024.99     60.20 o
   9   0   6      654.99      719.22     11.17 o
  10   0   6     4746.71     4987.57     64.05 o
  11   0   6       61.18       74.11      3.98 o
  12   0   6     2288.43     2199.73     29.35 o
  13   0   6        1.05       12.05      4.15 o
  14   0   6      839.51      855.38     13.76 o
  15   0   6       17.71       26.99      4.67 o
  16   0   6      674.53      649.05     11.45 o
  17   0   6      127.79      115.51      5.16 o
  18   0   6      331.81      327.71      9.84 o
  19   0   6       12.19        2.43      7.43 o
  20   0   6      203.71      198.56      9.41 o
  21   0   6       24.25       27.30      7.00 o
  22   0   6      279.59      289.61     11.79 o
  23   0   6        0.89        4.57      9.25 o
  24   0   6      326.15      325.08     26.86 o
  25   0   6        6.23        1.33      8.37 o
  26   0   6      293.28      324.93     18.06 o
  27   0   6        0.04       10.63     13.91 o
   1   1   6       34.11       36.24      2.08 o
   2   1   6       23.81       19.50      1.80 o
   3   1   6       36.59       35.59      1.98 o
   4   1   6      878.67      921.21      9.00 o
   5   1   6      349.78      327.37      4.50 o
   6   1   6      196.00      175.62      3.67 o
   7   1   6      239.65      210.38      3.74 o
   8   1   6       96.45       98.77      2.78 o
   9   1   6      116.11      130.93      3.30 o
  10   1   6        2.03        6.02      2.29 o
  11   1   6        1.74        1.74      2.26 o
  12   1   6       36.07       37.34      2.83 o
  13   1   6        1.27        3.63      2.44 o
  14   1   6       37.61       37.64      2.71 o
  15   1   6       17.60       11.25      2.75 o
  16   1   6       11.78       18.11      2.66 o
  17   1   6        0.23        3.50      2.77 o
  18   1   6       27.90       24.88      3.20 o
  19   1   6       37.50       38.39      3.81 o
  20   1   6       47.09       39.47      4.31 o
  21   1   6       60.20       50.24      4.43 o
  22   1   6        5.57       12.23      4.91 o
  23   1   6        0.04        0.55      5.89 o
  24   1   6        0.26       -3.60      5.53 o
  25   1   6        1.98       -6.42      6.42 o
  26   1   6       44.57       68.39      7.51 o
  27   1   6        2.78        4.91      6.41 o
   0   2   6     3880.42     3611.23     43.63 o
   1   2   6      231.39      256.15      3.72 o
   2   2   6     3664.37     3416.59     27.89 o
   3   2   6       78.95      106.36      2.74 o
   4   2   6     2337.92     2334.38     20.51 o
   5   2   6      192.70      215.91      3.65 o
   6   2   6     1461.41     1389.74     12.88 o
   7   2   6       12.24       16.54      2.17 o
   8   2   6      566.99      588.13      6.81 o
   9   2   6      115.08      127.00      3.09 o
  10   2   6     1459.84     1398.51     13.05 o
  11   2   6       69.02      116.92      3.68 o
  12   2   6     2975.58     3006.84     27.98 o
  13   2   6        8.42       21.08      2.83 o
  14   2   6     1301.31     1287.29     13.79 o
  15   2   6       69.92       82.43      3.40 o
  16   2   6      385.09      398.79      6.24 o
  17   2   6       77.89       81.89      3.81 o
  18   2   6      455.76      468.57      7.84 o
  19   2   6        1.68       10.52      3.42 o
  20   2   6      262.76      260.54      6.68 o
  21   2   6        0.62       -2.13      4.62 o
  22   2   6      223.60      226.83      7.28 o
  23   2   6        1.09        6.69      5.21 o
  24   2   6      135.02      146.65      8.16 o
  25   2   6       22.57       30.41      6.56 o
  26   2   6       98.05      115.93      9.56 o
  27   2   6        2.84        6.98      6.39 o
   1   3   6      426.46      370.99      4.99 o
   2   3   6      266.30      264.19      4.10 o
   3   3   6       71.80       71.96      2.41 o
   4   3   6      313.39      299.18      4.31 o
   5   3   6        2.52       -1.16      1.78 o
   6   3   6       19.09       22.54      2.06 o
   7   3   6      462.29      427.64      5.36 o
   8   3   6        9.46        4.44      1.95 o
   9   3   6      125.50      120.47      3.25 o
  10   3   6       27.89       31.25      2.27 o
  11   3   6      478.45      459.00      6.62 o
  12   3   6      172.79      162.50      3.91 o
  13   3   6       59.97       69.90      3.12 o
  14   3   6       20.65       22.06      2.59 o
  15   3   6      147.30      140.46      4.26 o
  16   3   6      312.38      281.22      5.76 o
  17   3   6       70.29       59.11      3.50 o
  18   3   6       13.38       13.12      3.31 o
  19   3   6        0.36        3.80      3.67 o
  20   3   6       45.25       50.90      4.88 o
  21   3   6        0.50        3.33      4.35 o
  22   3   6        4.41        2.51      5.03 o
  23   3   6       35.45       33.80      5.97 o
  24   3   6        8.65       16.69      6.47 o
  25   3   6       35.14       40.59      6.80 o
  26   3   6        5.49        3.51      5.87 o
   0   4   6     3000.91     2788.76     38.43 o
   1   4   6        6.89       17.86      2.12 o
   2   4   6     3132.44     2901.21     26.58 o
   3   4   6       88.49      111.10      3.19 o
   4   4   6     2170.47     2080.55     19.59 o
   5   4   6      156.90      151.01      3.88 o
   6   4   6      819.11      848.47      8.63 o
   7   4   6      177.66      158.58      3.47 o
   8   4   6      904.26      888.16      9.23 o
   9   4   6       11.30       13.61      2.06 o
  10   4   6      145.00      154.87      3.84 o
  11   4   6        3.06        2.09      2.26 o
  12   4   6      653.07      598.09      7.56 o
  13   4   6      192.83      197.75      4.41 o
  14   4   6      676.32      678.68      8.68 o
  15   4   6        3.56        4.79      2.66 o
  16   4   6      574.18      567.76      8.47 o
  17   4   6        0.44        4.68      3.38 o
  18   4   6      343.64      344.45      7.44 o
  19   4   6       34.51       47.02      4.52 o
  20   4   6      598.50      651.19     11.99 o
  21   4   6       32.62       55.26      5.88 o
  22   4   6      524.23      545.11     12.74 o
  23   4   6       52.08       68.09      6.45 o
  24   4   6       38.80       44.23      7.01 o
  25   4   6        2.11       -5.61      5.61 o
  26   4   6        5.72        4.00      6.64 o
   1   5   6     1274.37     1221.86     12.90 o
   2   5   6        6.50        4.84      2.60 o
   3   5   6      239.36      216.53      4.29 o
   4   5   6       76.16       63.00      2.82 o
   5   5   6       14.62       14.58      2.31 o
   6   5   6      146.90      136.98      3.59 o
   7   5   6       46.99       37.04      2.54 o
   8   5   6       66.57       62.80      2.62 o
   9   5   6      130.25      139.67      3.65 o
  10   5   6      177.03      163.92      4.43 o
  11   5   6      157.42      157.25      3.88 o
  12   5   6        3.72       11.97      2.85 o
  13   5   6      443.62      423.98      6.87 o
  14   5   6      138.49      139.21      4.37 o
  15   5   6      126.68      136.24      5.07 o
  16   5   6       28.64       28.92      3.82 o
  17   5   6        7.98        7.16      3.79 o
  18   5   6        0.46       -0.44      3.82 o
  19   5   6       21.07       23.43      4.61 o
  20   5   6       31.09       27.91      5.21 o
  21   5   6       24.60       32.34      5.05 o
  22   5   6        0.01       13.12      4.42 o
  23   5   6       60.29       76.02      6.32 o
  24   5   6       10.31        7.53      6.69 o
  25   5   6       23.90       11.90      7.39 o
  26   5   6        0.00       -2.88      6.52 o
   0   6   6    12363.63    12148.88    158.46 o
   2   6   6     6188.38     5942.81     53.52 o
   3   6   6      722.79      688.21      8.12 o
   4   6   6      830.69      835.06      9.59 o
   5   6   6       63.44       59.58      2.85 o
   6   6   6       36.35       41.41      2.50 o
   7   6   6     1372.11     1361.50     14.37 o
   8   6   6      168.90      184.65      4.81 o
   9   6   6      326.40      305.64      5.41 o
  10   6   6      350.37      335.61      5.73 o
  11   6   6       22.56       33.02      3.02 o
  12   6   6     1606.50     1631.03     18.57 o
  13   6   6      545.90      580.86      9.10 o
  14   6   6     1840.15     1815.43     22.92 o
  15   6   6      432.52      475.21      8.51 o
  16   6   6      755.94      764.48     11.82 o
  17   6   6       16.82       24.48      4.15 o
  18   6   6      344.86      339.78      8.93 o
  19   6   6        0.49        1.54      4.48 o
  20   6   6      229.48      230.88      7.69 o
  21   6   6      212.82      206.21      7.26 o
  22   6   6      431.89      446.56     11.74 o
  23   6   6       78.10       64.29      7.41 o
  24   6   6      168.86      204.83     17.01 o
  25   6   6        1.69        3.11      6.49 o
   1   7   6      138.91      154.79      3.91 o
   2   7   6     1246.15     1182.93     12.38 o
   3   7   6        3.51       15.64      2.44 o
   4   7   6      267.61      243.18      4.66 o
   5   7   6      219.70      196.97      4.35 o
   6   7   6      444.57      464.92      6.92 o
   7   7   6     1987.89     1887.17     19.49 o
   8   7   6      285.80      280.41      5.35 o
   9   7   6      231.60      233.43      5.16 o
  10   7   6       70.91       69.10      3.65 o
  11   7   6      465.97      409.26      7.55 o
  12   7   6       34.39       49.68      3.81 o
  13   7   6       94.57       98.09      4.54 o
  14   7   6       69.75       80.32      4.18 o
  15   7   6      195.30      191.49      5.74 o
  16   7   6      269.62      267.27      7.31 o
  17   7   6      413.43      416.61      9.26 o
  18   7   6        6.50       13.92      4.66 o
  19   7   6       16.71       29.72      4.75 o
  20   7   6      106.78      111.16      6.99 o
  21   7   6       56.51       72.97      6.01 o
  22   7   6      100.16       99.68      9.32 o
  23   7   6       16.00       21.54      8.84 o
  24   7   6        1.31        8.94      8.33 o
  25   7   6        2.74        3.22      8.66 o
   0   8   6      116.56      142.57      5.85 o
   1   8   6      205.61      208.62      5.27 o
   2   8   6     2149.22     1970.05     19.78 o
   3   8   6        6.24       32.10      2.70 o
   4   8   6     3331.20     3249.14     30.24 o
   5   8   6     1009.67     1038.16     11.66 o
   6   8   6     2424.75     2428.06     24.89 o
   7   8   6      262.46      263.84      5.61 o
   8   8   6      504.78      517.70      8.37 o
   9   8   6       79.26       74.33      3.88 o
  10   8   6      891.06      909.51     12.46 o
  11   8   6      183.60      203.01      5.36 o
  12   8   6     1109.62     1072.04     13.67 o
  13   8   6       89.99      110.91      4.97 o
  14   8   6      358.48      376.81      7.59 o
  15   8   6       13.03       18.10      3.85 o
  16   8   6      285.68      303.19      7.94 o
  17   8   6        5.99       20.39      4.81 o
  18   8   6      645.86      690.37     14.99 o
  19   8   6        2.47       28.41      5.56 o
  20   8   6      735.52      727.22     15.63 o
  21   8   6       14.41       25.54      6.76 o
  22   8   6      164.93      160.84     11.57 o
  23   8   6       49.98       60.12      8.23 o
  24   8   6       29.91       15.97      7.54 o
   1   9   6       72.97       71.07      3.17 o
   2   9   6      247.53      248.64      5.26 o
   3   9   6       57.05       52.89      3.29 o
   4   9   6       30.64       28.40      3.06 o
   5   9   6       34.78       50.09      3.30 o
   6   9   6       17.78       22.29      3.29 o
   7   9   6       75.99       64.41      3.81 o
   8   9   6      115.66      115.28      4.43 o
   9   9   6        9.25        2.03      3.27 o
  10   9   6        1.70        0.31      3.11 o
  11   9   6        0.76        2.07      3.63 o
  12   9   6        1.27        6.81      3.68 o
  13   9   6       14.97       22.73      3.77 o
  14   9   6        4.49       11.27      4.01 o
  15   9   6      110.76      101.93      5.60 o
  16   9   6       39.82       39.69      5.13 o
  17   9   6       30.18       37.82      6.12 o
  18   9   6       42.30       42.76      6.53 o
  19   9   6        4.75        3.49      6.42 o
  20   9   6       22.80       27.74      7.29 o
  21   9   6        0.24       -2.67      7.17 o
  22   9   6       14.18       -7.47      7.47 o
  23   9   6        4.67        3.49      7.65 o
   0  10   6      192.66      193.87      6.79 o
   1  10   6       88.45       78.40      3.40 o
   2  10   6      775.41      763.92      9.74 o
   3  10   6        0.40       13.79      3.04 o
   4  10   6     1817.51     1640.11     16.98 o
   5  10   6       86.44      100.05      3.92 o
   6  10   6      609.28      594.91      8.59 o
   7  10   6       44.35       39.70      3.69 o
   8  10   6      322.20      320.39      7.26 o
   9  10   6       17.29       27.52      3.49 o
  10  10   6      528.90      570.72      9.31 o
  11  10   6        3.19       17.22      3.70 o
  12  10   6      680.31      660.47     10.44 o
  13  10   6       14.64       18.17      4.26 o
  14  10   6      338.26      336.94      9.15 o
  15  10   6        1.83        4.93      5.68 o
  16  10   6      188.54      193.54      8.56 o
  17  10   6       30.59       27.51      6.42 o
  18  10   6      393.21      405.00     16.12 o
  19  10   6       41.43       46.88      8.21 o
  20  10   6      113.99       96.04     10.64 o
  21  10   6        7.31       -6.93      8.11 o
  22  10   6       18.10        3.06      7.86 o
   1  11   6       64.56       56.17      3.60 o
   2  11   6      145.09      103.54      4.20 o
   3  11   6      174.75      181.08      4.94 o
   4  11   6      105.13       90.02      3.72 o
   5  11   6      280.12      289.57      6.15 o
   6  11   6       21.97       21.14      3.54 o
   7  11   6      188.48      202.28      6.12 o
   8  11   6        2.65        6.79      3.49 o
   9  11   6      150.24      131.58      4.70 o
  10  11   6       22.56       30.78      4.26 o
  11  11   6      142.10      159.20      6.23 o
  12  11   6       20.67       19.91      4.95 o
  13  11   6       22.66       15.14      5.01 o
  14  11   6        0.07       -5.52      5.52 o
  15  11   6        0.52       -5.66      5.66 o
  16  11   6        0.67        2.37      6.62 o
  17  11   6        8.65        2.74      7.85 o
  18  11   6        6.42        2.67      7.26 o
  19  11   6       30.09       21.14      8.53 o
  20  11   6        1.64       -4.34      7.88 o
  21  11   6       10.26        9.88      8.24 o
   0  12   6      109.03       94.80      7.02 o
   1  12   6        5.62        1.76      3.81 o
   2  12   6      167.33      164.22      5.44 o
   3  12   6       18.89       17.48      3.91 o
   4  12   6      538.97      517.98      8.81 o
   5  12   6        0.84       22.00      3.71 o
   6  12   6     1101.94     1085.58     14.59 o
   7  12   6       27.70       44.32      4.11 o
   8  12   6      851.72      883.47     13.27 o
   9  12   6        4.70       11.40      4.61 o
  10  12   6      255.18      261.07      8.26 o
  11  12   6        3.89        2.26      4.65 o
  12  12   6      109.44       99.54      6.46 o
  13  12   6        8.12       14.79      6.27 o
  14  12   6       56.00       51.76      7.83 o
  15  12   6        0.46       -4.47      6.99 o
  16  12   6      205.34      207.73     11.44 o
  17  12   6        7.96        9.82      6.73 o
  18  12   6      150.96      147.12     10.05 o
  19  12   6       16.40        4.94      8.10 o
  20  12   6       57.56       46.78      8.89 o
   1  13   6       81.69       73.08      4.33 o
   2  13   6       24.48       18.24      3.68 o
   3  13   6       62.50       73.24      4.45 o
   4  13   6       11.08        6.78      4.08 o
   5  13   6      154.98      170.93      5.64 o
   6  13   6        0.68        3.64      4.45 o
   7  13   6      298.61      295.70      8.29 o
   8  13   6       16.85       25.96      4.80 o
   9  13   6      318.08      305.62      9.79 o
  10  13   6       40.12       42.58      5.95 o
  11  13   6      211.85      236.56      8.95 o
  12  13   6        2.25        7.19      6.15 o
  13  13   6       44.86       52.68      7.85 o
  14  13   6       15.54       18.10      9.14 o
  15  13   6       13.24        7.96      8.74 o
  16  13   6        7.02        3.72      6.94 o
  17  13   6       74.14       91.18      9.52 o
  18  13   6        4.60        8.06     11.06 o
   0  14   6      396.35      392.66     11.51 o
   1  14   6       11.82       20.83      4.31 o
   2  14   6      547.29      534.72     10.25 o
   3  14   6      111.13      119.70      5.88 o
   4  14   6      590.78      601.40     12.41 o
   5  14   6       21.77       26.77      5.29 o
   6  14   6      420.21      424.74     11.23 o
   7  14   6       69.31       70.46      6.42 o
   8  14   6      255.82      282.84      9.06 o
   9  14   6       26.18       30.50      5.10 o
  10  14   6       97.08      100.64      7.27 o
  11  14   6        6.44       10.35      6.59 o
  12  14   6      115.52      113.99      9.62 o
  13  14   6        0.83        6.42      8.88 o
  14  14   6      287.16      312.51     14.21 o
  15  14   6       54.26       63.26      8.09 o
  16  14   6      217.76      225.80     13.05 o
   1  15   6       45.33       49.39      5.46 o
   2  15   6       26.82       17.25      5.05 o
   3  15   6      116.49      134.32      7.06 o
   4  15   6        1.72        0.34      5.10 o
   5  15   6       89.53       96.24      6.30 o
   6  15   6        0.00        4.28      5.56 o
   7  15   6       97.02       97.05      7.05 o
   8  15   6        8.64       15.35      6.94 o
   9  15   6       98.99       92.19      8.93 o
  10  15   6       22.29       15.30      9.14 o
  11  15   6       70.88       77.11      7.62 o
  12  15   6       10.58       12.42      8.91 o
  13  15   6       34.31       31.08      7.77 o
  14  15   6       10.52       12.01      9.34 o
   0  16   6      502.68      554.93     30.29 o
   1  16   6       42.45       57.20      9.29 o
   2  16   6      320.99      332.54     16.05 o
   3  16   6       49.95       39.15      7.66 o
   4  16   6      189.53      174.19      8.48 o
   5  16   6        0.00        0.83     10.17 o
   6  16   6      281.80      311.68     12.86 o
   7  16   6        1.63       18.73      9.46 o
   8  16   6      231.31      256.64     22.67 o
   9  16   6        4.02       15.72     10.31 o
  10  16   6       78.48       73.08     11.86 o
  11  16   6        0.78        2.80      7.30 o
   1  17   6      131.88      139.10     12.64 o
   2  17   6        2.00        1.31     10.15 o
   3  17   6       23.40       51.43     14.21 o
   4  17   6        8.94       34.71     19.39 o
   5  17   6       13.23       42.32     21.03 o
   6  17   6        0.86       14.70     18.62 o
   7  17   6       33.61       55.93     13.76 o
   1   1   7      438.23      420.06      5.79 o
   2   1   7       13.53       35.78      2.52 o
   3   1   7     2661.10     2658.66     24.16 o
   4   1   7      142.97      194.01      4.19 o
   5   1   7     2409.46     2293.74     20.44 o
   6   1   7      111.78      130.99      3.45 o
   7   1   7     2876.78     2721.74     23.57 o
   8   1   7      485.43      512.87      6.70 o
   9   1   7     2235.98     2197.33     20.25 o
  10   1   7      356.16      332.80      5.65 o
  11   1   7     1104.49     1091.56     12.06 o
  12   1   7      263.62      296.13      5.55 o
  13   1   7      849.34      843.60     10.29 o
  14   1   7      506.30      484.12      7.53 o
  15   1   7      168.01      194.78      5.03 o
  16   1   7       93.88       86.89      4.05 o
  17   1   7      519.76      529.58      7.94 o
  18   1   7       25.57       35.12      3.58 o
  19   1   7      391.82      407.98      7.82 o
  20   1   7       87.10       88.28      4.85 o
  21   1   7      162.84      159.85      6.19 o
  22   1   7       20.01       24.93      5.71 o
  23   1   7      188.61      197.51      9.32 o
  24   1   7        0.64       -2.22      6.16 o
  25   1   7      155.24      193.68     13.22 o
   0   2   7     1435.20     1427.00     20.08 o
   1   2   7       22.09       26.84      2.60 o
   2   2   7      105.97       99.19      3.10 o
   3   2   7       11.00        3.73      2.32 o
   4   2   7       16.52       15.96      2.48 o
   5   2   7       58.89       49.49      2.64 o
   6   2   7       48.80       44.71      2.79 o
   7   2   7      171.95      155.21      3.80 o
   8   2   7       34.31       23.08      2.30 o
   9   2   7      202.50      185.60      3.96 o
  10   2   7      125.54      109.96      3.41 o
  11   2   7       59.74       63.98      3.02 o
  12   2   7      465.46      459.60      6.37 o
  13   2   7       99.84      102.75      3.84 o
  14   2   7       19.58       20.63      3.22 o
  15   2   7       25.70       18.67      3.03 o
  16   2   7      327.12      318.09      6.05 o
  17   2   7       15.59       20.52      3.22 o
  18   2   7       83.34       78.42      3.95 o
  19   2   7        1.02        0.03      3.44 o
  20   2   7       28.60       21.62      4.40 o
  21   2   7        3.41        0.14      5.71 o
  22   2   7        3.67        3.24      6.19 o
  23   2   7       29.30       47.63      7.06 o
  24   2   7       19.04       21.08      6.28 o
  25   2   7        2.45       -2.11      6.86 o
   1   3   7     2428.06     2387.24     22.04 o
   2   3   7      229.20      232.29      4.38 o
   3   3   7      744.89      718.87      8.14 o
   4   3   7      207.69      190.39      4.46 o
   5   3   7      417.06      385.42      5.72 o
   6   3   7        4.61        5.00      2.27 o
   7   3   7      739.06      668.17      8.15 o
   8   3   7      350.73      327.78      5.48 o
   9   3   7     1435.03     1436.19     15.11 o
  10   3   7      590.21      579.12      7.26 o
  11   3   7      841.91      845.35      9.32 o
  12   3   7        0.37        8.62      2.76 o
  13   3   7      687.52      718.38      8.79 o
  14   3   7      740.89      714.43      8.84 o
  15   3   7      454.93      471.90      7.53 o
  16   3   7       67.19       70.63      3.57 o
  17   3   7      246.88      243.19      5.84 o
  18   3   7       14.53       11.50      3.54 o
  19   3   7      118.43      126.41      5.37 o
  20   3   7      131.29      121.14      5.72 o
  21   3   7       76.45       88.54      6.65 o
  22   3   7       11.97       15.10      6.11 o
  23   3   7      225.75      244.38     11.78 o
  24   3   7        6.08        5.12      6.24 o
  25   3   7       87.24      114.97     12.87 o
   0   4   7      855.49      801.20     13.93 o
   1   4   7       31.16       30.72      2.81 o
   2   4   7       29.77       35.34      2.77 o
   3   4   7      389.80      366.68      5.52 o
   4   4   7      580.57      557.36      7.14 o
   5   4   7       18.16       19.84      2.70 o
   6   4   7      136.50      137.07      3.58 o
   7   4   7      148.58      141.21      3.79 o
   8   4   7      177.11      176.34      4.24 o
   9   4   7        8.59        2.31      2.56 o
  10   4   7        2.56       -2.42      2.42 o
  11   4   7        2.01       -2.73      2.73 o
  12   4   7      125.17      106.66      3.87 o
  13   4   7       56.43       38.32      3.11 o
  14   4   7        9.92        2.86      2.97 o
  15   4   7       11.29        9.28      3.23 o
  16   4   7        3.48       -3.43      3.43 o
  17   4   7       45.29       41.76      4.10 o
  18   4   7       64.53       75.66      4.93 o
  19   4   7        4.71        2.97      3.99 o
  20   4   7       17.30       14.53      4.64 o
  21   4   7       35.91       32.05      5.28 o
  22   4   7        8.95       11.52      5.90 o
  23   4   7        4.60       -5.54      5.54 o
  24   4   7        4.13       14.95      6.15 o
  25   4   7       12.13       18.17     21.21 o
   1   5   7      782.11      785.06      9.10 o
   2   5   7      152.67      138.47      3.90 o
   3   5   7      540.53      514.58      7.10 o
   4   5   7       29.12       34.33      2.76 o
   5   5   7     1276.86     1200.43     13.01 o
   6   5   7      289.58      314.69      5.55 o
   7   5   7     2661.20     2557.59     25.32 o
   8   5   7      166.99      193.28      4.67 o
   9   5   7      893.32      857.25      9.90 o
  10   5   7      363.45      342.22      6.04 o
  11   5   7      426.44      425.23      6.85 o
  12   5   7       15.11        9.07      2.95 o
  13   5   7       77.84       80.05      4.14 o
  14   5   7       75.42       71.21      4.43 o
  15   5   7      761.49      738.03     10.90 o
  16   5   7        0.95        9.85      4.08 o
  17   5   7      311.25      312.52      7.42 o
  18   5   7       15.73       16.16      4.35 o
  19   5   7      197.19      219.37      7.27 o
  20   5   7        8.32       11.49      4.82 o
  21   5   7      116.88      123.81      6.59 o
  22   5   7        4.72       -2.28      5.20 o
  23   5   7       52.24       64.49      9.57 o
  24   5   7        1.06        0.52      7.31 o
   0   6   7       23.61       14.68      3.97 o
   1   6   7       38.57       23.52      2.78 o
   2   6   7      406.95      372.40      6.27 o
   3   6   7      143.39      151.41      4.19 o
   4   6   7      146.20      134.52      3.77 o
   5   6   7       10.86       10.15      2.84 o
   6   6   7      239.47      244.79      5.30 o
   7   6   7      165.20      156.05      4.16 o
   8   6   7        2.74        2.57      2.97 o
   9   6   7       21.54       19.40      3.39 o
  10   6   7       63.76       59.51      3.70 o
  11   6   7       26.41       20.99      3.23 o
  12   6   7      230.85      230.73      6.26 o
  13   6   7        3.96        4.84      3.80 o
  14   6   7       81.38       78.91      4.88 o
  15   6   7        0.41        4.66      3.99 o
  16   6   7        0.16       -3.71      4.35 o
  17   6   7        4.94       -2.29      4.50 o
  18   6   7        0.47        2.03      4.49 o
  19   6   7       39.57       40.95      5.52 o
  20   6   7       77.23       78.38      5.87 o
  21   6   7       13.53       18.82      5.58 o
  22   6   7       18.38       43.17      7.67 o
  23   6   7       10.16       11.63      7.67 o
  24   6   7       13.67       17.73     14.68 o
   1   7   7     1178.74     1153.88     13.23 o
   2   7   7      280.79      268.34      5.31 o
   3   7   7      381.16      377.24      6.00 o
   4   7   7      554.91      588.90      7.85 o
   5   7   7     1669.66     1593.52     16.34 o
   6   7   7       45.43       66.98      3.20 o
   7   7   7     1649.75     1578.98     18.00 o
   8   7   7      348.96      423.84      7.34 o
   9   7   7     1923.24     1898.76     19.60 o
  10   7   7       96.16      122.35      4.38 o
  11   7   7      473.68      499.88      8.58 o
  12   7   7        0.14        2.61      3.70 o
  13   7   7      291.78      290.53      7.72 o
  14   7   7       13.38        9.80      4.10 o
  15   7   7      583.99      601.15     10.30 o
  16   7   7       36.02       47.67      4.78 o
  17   7   7      538.23      545.16     10.81 o
  18   7   7       14.40       27.15      5.05 o
  19   7   7      116.77      116.85      6.40 o
  20   7   7       33.00       21.12      6.89 o
  21   7   7       62.05       66.80      7.37 o
  22   7   7        8.23       18.74      7.08 o
  23   7   7       54.04       63.58      8.30 o
   0   8   7     1569.55     1465.14     24.75 o
   1   8   7      459.55      502.67      7.72 o
   2   8   7      558.19      565.29      7.88 o
   3   8   7      848.06      796.17      9.70 o
   4   8   7       19.84       18.87      2.96 o
   5   8   7        1.29        2.82      3.09 o
   6   8   7      212.97      187.49      4.83 o
   7   8   7       25.84       30.34      3.50 o
   8   8   7      369.15      342.88      6.83 o
   9   8   7       15.76       19.72      3.74 o
  10   8   7        0.65        5.87      4.02 o
  11   8   7       33.21       41.36      4.42 o
  12   8   7      231.89      246.03      6.97 o
  13   8   7        3.56        8.20      4.20 o
  14   8   7      174.77      175.36      6.07 o
  15   8   7        0.02        9.00      4.50 o
  16   8   7       25.33       20.84      4.60 o
  17   8   7        8.61        7.57      4.75 o
  18   8   7        1.37        1.69      5.40 o
  19   8   7        1.07        0.14      5.44 o
  20   8   7       28.90       33.68      6.96 o
  21   8   7       26.03       24.97      8.34 o
  22   8   7       53.25       55.82      7.47 o
   1   9   7     1244.77     1262.19     15.38 o
   2   9   7      272.53      283.89      5.96 o
   3   9   7      378.59      365.15      6.76 o
   4   9   7       13.87        9.71      3.13 o
   5   9   7      160.85      174.69      4.88 o
   6   9   7        4.95        4.90      3.28 o
   7   9   7      660.90      610.08      9.46 o
   8   9   7       48.85       70.08      4.10 o
   9   9   7     1598.41     1574.38     19.03 o
  10   9   7       77.75      107.33      4.91 o
  11   9   7     1132.26     1144.50     15.30 o
  12   9   7        2.58       31.87      4.56 o
  13   9   7      495.80      542.30     10.01 o
  14   9   7       67.09       77.47      5.44 o
  15   9   7      170.34      191.45      7.12 o
  16   9   7       43.36       43.87      5.80 o
  17   9   7      131.99      141.65      7.70 o
  18   9   7        1.89       -4.63      6.47 o
  19   9   7       12.41        1.94      7.74 o
  20   9   7        0.37       -0.11      7.29 o
  21   9   7       41.99       45.01      7.35 o
   0  10   7      108.24      122.95      6.48 o
   1  10   7      182.65      141.56      4.79 o
   2  10   7       39.50       43.59      4.05 o
   3  10   7      135.82      141.06      4.70 o
   4  10   7      143.09      124.82      4.78 o
   5  10   7        4.62       -1.30      3.18 o
   6  10   7       28.98       22.91      3.47 o
   7  10   7       42.85       36.10      4.14 o
   8  10   7        0.56        3.23      3.72 o
   9  10   7       75.89       79.53      4.48 o
  10  10   7        3.74        3.44      3.99 o
  11  10   7       19.05       11.06      4.28 o
  12  10   7        2.53        2.06      4.11 o
  13  10   7       42.22       57.35      5.26 o
  14  10   7        0.56        3.36      5.24 o
  15  10   7       62.36       63.08      6.37 o
  16  10   7       60.86       52.03      7.77 o
  17  10   7       27.06       22.63      7.26 o
  18  10   7       80.97       79.22      8.88 o
  19  10   7        4.73       -2.69      6.78 o
  20  10   7       58.75       56.13      8.24 o
   1  11   7       79.07       84.50      4.30 o
   2  11   7       83.23       94.70      4.48 o
   3  11   7      276.79      290.38      7.14 o
   4  11   7      304.60      298.41      7.21 o
   5  11   7      426.21      449.61      8.13 o
   6  11   7       62.71       72.86      4.25 o
   7  11   7      824.04      789.71     12.50 o
   8  11   7       47.38       78.38      4.50 o
   9  11   7      600.69      601.59      9.65 o
  10  11   7       53.16       64.35      4.78 o
  11  11   7      286.69      274.45      8.38 o
  12  11   7       18.90       18.47      5.11 o
  13  11   7       66.28       62.95      6.69 o
  14  11   7        0.02        4.95      6.78 o
  15  11   7       66.95       89.08      7.84 o
  16  11   7       10.93       18.72      6.99 o
  17  11   7       78.77       56.20      8.39 o
  18  11   7       12.83       10.69      7.41 o
  19  11   7      116.67      115.08     10.65 o
   0  12   7      109.60      126.65      7.18 o
   1  12   7        3.49        2.69      3.54 o
   2  12   7      216.58      196.30      5.83 o
   3  12   7       23.00       17.31      3.81 o
   4  12   7      109.31      106.34      5.17 o
   5  12   7       19.24       29.48      4.82 o
   6  12   7       18.18       17.53      4.37 o
   7  12   7       15.61        5.19      4.12 o
   8  12   7        2.10        3.57      4.56 o
   9  12   7       19.68       21.66      4.86 o
  10  12   7      113.46      131.88      7.61 o
  11  12   7        0.46        7.15      5.96 o
  12  12   7      180.23      183.83      8.87 o
  13  12   7        5.07       -4.26      5.93 o
  14  12   7       24.77       22.06      7.32 o
  15  12   7       48.48       44.12      7.29 o
  16  12   7       21.79       12.27      8.42 o
  17  12   7        0.37       -6.77      6.77 o
   1  13   7      544.97      517.42     10.05 o
   2  13   7        5.69       18.00      3.76 o
   3  13   7      323.26      339.46      9.91 o
   4  13   7        4.72        8.43      4.75 o
   5  13   7      149.57      162.75      6.06 o
   6  13   7        0.65       -4.18      4.18 o
   7  13   7      219.34      214.12      7.43 o
   8  13   7        0.24        3.27      5.13 o
   9  13   7      182.07      166.14      7.62 o
  10  13   7        0.06        2.62      6.34 o
  11  13   7       61.29       73.18      8.11 o
  12  13   7       12.03       15.08      6.88 o
  13  13   7      210.67      223.47     11.00 o
  14  13   7        2.78       -1.02      7.15 o
  15  13   7      166.66      168.73     10.96 o
  16  13   7       20.34       23.88      9.08 o
   0  14   7       62.67       69.38      6.39 o
   1  14   7        5.18       10.93      4.56 o
   2  14   7       94.83      110.73      6.24 o
   3  14   7       51.70       59.13      5.59 o
   4  14   7       74.21       68.12      6.75 o
   5  14   7       21.13       12.92      5.80 o
   6  14   7       55.74       64.78      6.90 o
   7  14   7        3.38       -2.08      6.66 o
   8  14   7      119.67      123.90      9.45 o
   9  14   7       58.06       53.24      7.19 o
  10  14   7      119.20      142.17     10.44 o
  11  14   7       20.36       24.63      7.83 o
  12  14   7       92.96      115.91      9.96 o
  13  14   7       35.83       51.52      8.27 o
  14  14   7       37.12       52.29     13.50 o
   1  15   7      324.41      332.54     10.68 o
   2  15   7        1.48        3.38      6.47 o
   3  15   7      224.74      248.11      9.39 o
   4  15   7        0.01       10.54      7.35 o
   5  15   7      187.17      204.09      9.65 o
   6  15   7        7.38       12.51      6.56 o
   7  15   7      252.01      236.87     11.52 o
   8  15   7        0.57        8.74      7.79 o
   9  15   7      169.32      182.44     11.94 o
  10  15   7        2.67       10.82      8.30 o
  11  15   7      128.81      156.57     10.58 o
   0  16   7        2.36        7.30     13.40 o
   1  16   7       12.79       13.54      9.81 o
   2  16   7       15.52       21.91      8.95 o
   3  16   7       45.77       29.48      6.64 o
   4  16   7       27.55       44.34      7.36 o
   5  16   7        7.28       19.78      7.14 o
   6  16   7      106.58      136.11      9.70 o
   7  16   7       41.51       38.12      8.21 o
   0   0   8     1282.80     1184.77     23.84 o
   1   0   8       84.97       87.34      5.21 o
   2   0   8      653.50      631.69     11.10 o
   3   0   8      150.32      147.68      5.80 o
   4   0   8     1357.34     1345.25     18.83 o
   5   0   8      210.99      222.17      7.51 o
   6   0   8     1243.90     1232.82     18.08 o
   7   0   8      238.49      248.19      7.52 o
   8   0   8     1341.42     1294.25     18.83 o
   9   0   8        0.13       23.92      4.56 o
  10   0   8     1089.84     1008.67     16.40 o
  11   0   8       19.38       42.61      4.88 o
  12   0   8     1410.66     1378.42     19.91 o
  13   0   8      510.91      518.53     12.40 o
  14   0   8      627.64      646.89     12.37 o
  15   0   8       88.64      117.41      9.76 o
  16   0   8       31.01       43.39      6.25 o
  17   0   8       31.95       14.00      4.66 o
  18   0   8       99.93      101.49      6.67 o
  19   0   8        1.09       -3.43      5.66 o
  20   0   8      121.07      153.85      8.47 o
  21   0   8       33.68       30.64      8.24 o
  22   0   8      245.10      267.03     12.64 o
  23   0   8       32.21       38.38     10.59 o
   1   1   8       42.23       29.96      2.93 o
   2   1   8       13.68        9.67      2.81 o
   3   1   8       56.05       58.19      3.13 o
   4   1   8       56.74       44.73      3.11 o
   5   1   8       83.71       77.02      3.39 o
   6   1   8        2.22       -2.68      2.68 o
   7   1   8        5.91       -2.71      2.71 o
   8   1   8       25.21       18.96      2.97 o
   9   1   8        3.40       -1.27      2.79 o
  10   1   8      147.53      153.67      4.14 o
  11   1   8      139.03      140.18      4.51 o
  12   1   8        1.52        2.48      2.92 o
  13   1   8        1.34        9.66      3.33 o
  14   1   8      126.49      128.34      4.46 o
  15   1   8        8.85       10.29      3.26 o
  16   1   8        1.37       -0.53      3.18 o
  17   1   8       31.37       25.54      3.80 o
  18   1   8        2.67        3.07      3.50 o
  19   1   8        0.34       -4.20      4.20 o
  20   1   8        0.03        3.62      4.38 o
  21   1   8        4.79       -4.04      4.74 o
  22   1   8        0.10        4.98      5.66 o
  23   1   8        2.72       -2.88      6.75 o
   0   2   8       13.41       12.04      4.11 o
   1   2   8        7.08        1.98      2.67 o
   2   2   8      399.50      413.33      6.25 o
   3   2   8      208.17      230.98      5.02 o
   4   2   8     1296.71     1253.47     12.61 o
   5   2   8        7.40       38.89      2.91 o
   6   2   8     1811.11     1731.97     16.73 o
   7   2   8      342.59      392.14      6.14 o
   8   2   8     1786.69     1666.77     16.28 o
   9   2   8        0.62       18.94      3.08 o
  10   2   8      660.33      574.37      7.68 o
  11   2   8        0.73        5.24      3.21 o
  12   2   8      287.60      282.73      5.84 o
  13   2   8        4.43        9.01      3.31 o
  14   2   8      326.53      334.78      6.70 o
  15   2   8        2.36        8.13      3.79 o
  16   2   8      180.40      211.17      5.49 o
  17   2   8        7.02        8.50      3.66 o
  18   2   8      134.29      159.34      5.72 o
  19   2   8        8.12       16.30      4.16 o
  20   2   8      173.68      175.91      7.34 o
  21   2   8       11.27       17.79      6.24 o
  22   2   8       71.36       70.13      7.85 o
  23   2   8        1.13        2.58      7.51 o
   1   3   8       10.73        0.09      2.69 o
   2   3   8       22.38       10.11      2.87 o
   3   3   8       13.77       12.77      2.67 o
   4   3   8      173.60      162.38      4.31 o
   5   3   8       91.37       90.81      3.54 o
   6   3   8       72.32       64.49      3.31 o
   7   3   8      349.77      332.11      5.84 o
   8   3   8      340.36      332.16      6.01 o
   9   3   8      137.45      136.10      4.03 o
  10   3   8        0.86       -2.83      2.83 o
  11   3   8       26.80       15.29      2.97 o
  12   3   8       25.42       25.54      3.35 o
  13   3   8        9.53        7.55      3.40 o
  14   3   8      188.70      169.43      5.04 o
  15   3   8        0.38       -3.77      3.77 o
  16   3   8        0.16       -3.63      3.63 o
  17   3   8        6.71        4.68      3.97 o
  18   3   8        8.33        2.27      4.94 o
  19   3   8       11.62       20.85      6.24 o
  20   3   8       31.04       46.53      6.89 o
  21   3   8        2.89       -2.25      7.01 o
  22   3   8       11.42        6.82      6.91 o
  23   3   8        9.29       10.62      8.07 o
   0   4   8        7.05       -3.91      3.91 o
   1   4   8       26.11       18.22      2.90 o
   2   4   8      180.55      188.40      4.48 o
   3   4   8      116.93      145.14      4.47 o
   4   4   8     1348.14     1251.79     13.38 o
   5   4   8       50.17       74.56      3.48 o
   6   4   8     1700.29     1646.60     16.88 o
   7   4   8       32.91       47.94      3.35 o
   8   4   8      412.44      376.57      6.22 o
   9   4   8       43.96       44.19      3.20 o
  10   4   8      545.74      505.92      7.22 o
  11   4   8       11.16       11.81      3.03 o
  12   4   8      277.65      262.38      5.94 o
  13   4   8       19.62       17.92      4.06 o
  14   4   8      135.71      147.04      5.36 o
  15   4   8       39.74       36.93      4.16 o
  16   4   8      157.98      161.37      6.09 o
  17   4   8       21.87       36.43      4.78 o
  18   4   8      285.36      295.87      8.25 o
  19   4   8       15.62       19.72      5.80 o
  20   4   8      158.35      177.93      9.32 o
  21   4   8        0.06       -1.22      7.09 o
  22   4   8       18.12       12.97      7.55 o
  23   4   8       29.44       26.35     26.35 o
   1   5   8      735.17      701.05      9.02 o
   2   5   8      951.99      883.36     10.93 o
   3   5   8        3.95       32.06      3.18 o
   4   5   8      727.02      700.37      9.02 o
   5   5   8      134.70      131.08      4.30 o
   6   5   8       56.93       39.49      3.19 o
   7   5   8        9.82        9.72      3.43 o
   8   5   8      143.34      120.05      4.20 o
   9   5   8      133.07      127.68      4.06 o
  10   5   8      157.84      152.16      4.58 o
  11   5   8      122.33      124.23      4.31 o
  12   5   8        4.67        9.17      3.78 o
  13   5   8       74.79       77.22      4.13 o
  14   5   8       47.49       47.40      3.98 o
  15   5   8       20.15       15.43      4.74 o
  16   5   8       40.33       30.28      4.60 o
  17   5   8        4.58        4.55      5.06 o
  18   5   8        0.66        4.19      5.40 o
  19   5   8        1.64        7.38      6.07 o
  20   5   8       27.75       29.52      6.42 o
  21   5   8        1.36       -5.24      6.22 o
  22   5   8       39.58       34.72      8.01 o
   0   6   8      707.99      654.67     11.81 o
   1   6   8       83.30       94.59      3.92 o
   2   6   8      704.18      698.80      9.32 o
   3   6   8      501.07      522.16      8.04 o
   4   6   8     1368.10     1338.49     14.16 o
   5   6   8      476.48      503.39      7.96 o
   6   6   8      258.67      256.98      5.92 o
   7   6   8      115.21      115.36      4.09 o
   8   6   8      107.63      107.63      4.47 o
   9   6   8      126.03      131.27      4.48 o
  10   6   8      923.33      906.86     11.27 o
  11   6   8      224.43      259.65      8.11 o
  12   6   8     1087.69     1101.33     14.27 o
  13   6   8       59.32       83.03      5.38 o
  14   6   8      425.50      454.73      9.35 o
  15   6   8        0.10        5.34      4.03 o
  16   6   8       49.62       57.77      5.86 o
  17   6   8       10.72       13.98      5.05 o
  18   6   8       74.33       73.84      7.23 o
  19   6   8       18.46       14.48      5.95 o
  20   6   8      141.52      136.83      8.17 o
  21   6   8        0.05        2.95      6.18 o
   1   7   8       41.79       45.13      3.37 o
   2   7   8        9.52        3.14      3.15 o
   3   7   8      174.84      166.81      4.65 o
   4   7   8       36.53       43.65      3.36 o
   5   7   8      141.80      130.94      4.57 o
   6   7   8        2.78        5.89      3.19 o
   7   7   8        7.23        9.93      3.57 o
   8   7   8      105.02      101.20      4.58 o
   9   7   8        3.09        7.22      3.69 o
  10   7   8       32.59       21.08      4.06 o
  11   7   8        0.81        4.79      4.02 o
  12   7   8        0.56       -4.08      4.08 o
  13   7   8        0.25       -4.28      4.28 o
  14   7   8       52.27       53.91      4.97 o
  15   7   8       34.54       34.06      4.88 o
  16   7   8        3.33        9.00      5.15 o
  17   7   8      155.21      172.80      7.78 o
  18   7   8       33.61       35.92      6.73 o
  19   7   8       76.90       86.49      7.54 o
  20   7   8        1.70        9.59      7.21 o
  21   7   8        0.72       11.77      7.41 o
   0   8   8       73.31       68.48      5.17 o
   1   8   8       26.68       23.76      3.23 o
   2   8   8      201.54      238.83      6.13 o
   3   8   8      264.41      267.89      6.36 o
   4   8   8      845.40      806.74     10.86 o
   5   8   8        0.09       45.91      3.96 o
   6   8   8     1693.67     1669.95     18.82 o
   7   8   8       78.54      126.95      5.23 o
   8   8   8     1063.19     1050.47     14.10 o
   9   8   8      129.13      156.86      5.32 o
  10   8   8      436.74      459.05      9.85 o
  11   8   8        5.30       17.02      4.51 o
  12   8   8      197.67      207.97      7.11 o
  13   8   8       29.49       29.58      4.65 o
  14   8   8      191.99      196.97      6.71 o
  15   8   8      119.12      131.34      6.50 o
  16   8   8      181.23      187.97      7.43 o
  17   8   8       30.19       40.43      6.85 o
  18   8   8       70.32       74.05      8.45 o
  19   8   8        9.53       10.60      6.97 o
  20   8   8      140.18      166.95     10.81 o
   1   9   8      287.53      281.79      6.66 o
   2   9   8       22.13       16.71      3.51 o
   3   9   8       10.27        7.56      3.86 o
   4   9   8        0.76        3.86      3.82 o
   5   9   8       37.23       46.57      4.10 o
   6   9   8        1.97       -0.75      3.51 o
   7   9   8        3.54        5.94      3.66 o
   8   9   8        1.78        5.56      4.08 o
   9   9   8        3.76        0.79      4.03 o
  10   9   8        0.94        0.60      4.18 o
  11   9   8       17.04       28.46      4.73 o
  12   9   8       27.60       27.72      4.86 o
  13   9   8       15.05       14.75      4.81 o
  14   9   8        8.21        8.91      5.57 o
  15   9   8       47.36       47.65      5.94 o
  16   9   8        5.50        0.03      6.10 o
  17   9   8       19.50       23.51      8.14 o
  18   9   8       29.26       21.49      8.38 o
  19   9   8        1.61       10.59      8.67 o
   0  10   8      304.06      294.66      9.24 o
   1  10   8      149.64      123.72      4.83 o
   2  10   8      160.74      172.04      5.74 o
   3  10   8      189.36      198.89      6.33 o
   4  10   8      351.40      366.28      8.56 o
   5  10   8        0.43        8.30      4.06 o
   6  10   8      416.16      388.77      8.12 o
   7  10   8       61.68       61.23      4.82 o
   8  10   8      357.06      355.28      8.51 o
   9  10   8        3.01       15.46      4.41 o
  10  10   8      236.31      273.02      7.52 o
  11  10   8        4.18       16.19      4.63 o
  12  10   8      242.10      268.08      8.03 o
  13  10   8        3.31       15.85      5.80 o
  14  10   8      285.72      330.39     10.60 o
  15  10   8       12.01        7.56      6.79 o
  16  10   8       59.10       54.73      8.74 o
  17  10   8        1.17       -0.54      6.96 o
  18  10   8       22.62       17.93      7.86 o
   1  11   8      479.17      450.09      9.95 o
   2  11   8      154.20      153.61      5.62 o
   3  11   8        0.62       14.94      3.96 o
   4  11   8      191.78      190.52      6.21 o
   5  11   8       19.16       19.72      4.65 o
   6  11   8        1.33       -4.21      4.56 o
   7  11   8        5.18        3.03      4.98 o
   8  11   8       16.18       12.77      4.29 o
   9  11   8       32.95       38.96      4.59 o
  10  11   8        1.60        8.64      4.49 o
  11  11   8       13.95       15.64      5.54 o
  12  11   8       24.79       24.03      5.59 o
  13  11   8       42.62       42.38      7.30 o
  14  11   8        2.78        4.75      6.88 o
  15  11   8       76.08       92.37      8.59 o
  16  11   8        0.00       -6.65      7.91 o
   0  12   8       93.40      165.64      7.71 o
   1  12   8      122.47      126.96      5.57 o
   2  12   8      242.22      256.39      7.84 o
   3  12   8      120.51      108.33      5.20 o
   4  12   8      160.27      142.74      6.10 o
   5  12   8        0.94        8.89      4.87 o
   6  12   8       55.74       52.20      5.89 o
   7  12   8        5.12        7.91      5.28 o
   8  12   8      140.96      124.93      5.90 o
   9  12   8        9.15       14.51      5.78 o
  10  12   8      374.64      381.84     13.49 o
  11  12   8        0.32       22.06      7.18 o
  12  12   8      437.20      438.08     15.30 o
  13  12   8        0.65       25.56      7.23 o
  14  12   8      116.29      126.56      8.95 o
  15  12   8        3.54       11.57     21.85 o
   1  13   8       27.68       29.76      4.73 o
   2  13   8      165.60      157.68      7.05 o
   3  13   8       87.44       72.30      6.16 o
   4  13   8        4.34        3.25      5.29 o
   5  13   8       89.85      106.04      6.50 o
   6  13   8       28.14       39.45      6.64 o
   7  13   8      153.17      146.07      8.45 o
   8  13   8        0.56       14.28      6.40 o
   9  13   8       49.59       62.15      7.38 o
  10  13   8       18.19       25.93      6.82 o
  11  13   8        2.34        6.57      7.13 o
  12  13   8        0.47        0.74      7.19 o
   0  14   8      133.96      150.95     10.50 o
   1  14   8        6.15        7.02      6.05 o
   2  14   8      129.70      125.53      7.42 o
   3  14   8        5.33       12.96      5.86 o
   4  14   8      177.88      207.40     14.39 o
   5  14   8       13.97       23.96      7.05 o
   6  14   8      182.48      199.17     10.15 o
   7  14   8        4.12       10.68      7.73 o
   8  14   8      164.60      185.09     11.00 o
   9  14   8       12.39       26.57      8.15 o
  10  14   8      205.34      207.10     23.14 o
   1  15   8       71.89       99.02      9.23 o
   2  15   8        0.00        1.66      7.38 o
   3  15   8       32.69       24.74      7.21 o
   4  15   8        0.11       -2.44      6.64 o
   5  15   8       16.60        3.32      7.59 o
   1   1   9      445.52      427.75      6.96 o
   2   1   9       13.78       18.88      3.30 o
   3   1   9      145.70      153.02      4.40 o
   4   1   9        0.09        0.77      3.18 o
   5   1   9      903.01      831.38     10.50 o
   6   1   9        6.68       54.70      3.87 o
   7   1   9     1969.20     1885.19     19.30 o
   8   1   9        6.57       61.34      3.83 o
   9   1   9     1018.44      981.92     11.83 o
  10   1   9       16.60       22.29      3.64 o
  11   1   9       60.32       74.38      4.07 o
  12   1   9       18.41       16.37      3.79 o
  13   1   9        8.61       13.45      3.55 o
  14   1   9        4.16       13.48      3.99 o
  15   1   9      536.33      543.01     10.52 o
  16   1   9        3.18       32.61      5.28 o
  17   1   9      299.81      288.61      8.67 o
  18   1   9        1.42       11.59      5.76 o
  19   1   9       98.23      108.83      7.17 o
  20   1   9        1.20       -2.27      6.60 o
  21   1   9       34.03       46.06      9.02 o
   0   2   9      360.92      309.65      8.28 o
   1   2   9       22.84       26.85      3.50 o
   2   2   9       59.11       51.09      3.64 o
   3   2   9      120.63      114.57      4.13 o
   4   2   9      210.94      188.92      4.94 o
   5   2   9       21.08       13.74      3.36 o
   6   2   9       57.35       53.28      3.86 o
   7   2   9       13.07        9.56      3.23 o
   8   2   9        4.78       -0.70      3.35 o
   9   2   9       49.28       44.62      3.63 o
  10   2   9        0.52       -1.67      3.30 o
  11   2   9        2.46        1.07      3.51 o
  12   2   9       19.92       16.85      3.80 o
  13   2   9        0.02        3.16      3.78 o
  14   2   9        8.17        7.03      4.74 o
  15   2   9       25.95       19.06      4.70 o
  16   2   9        0.79        2.03      4.71 o
  17   2   9        8.37        2.85      5.17 o
  18   2   9       43.44       37.65      5.74 o
  19   2   9        7.07        4.27      6.97 o
  20   2   9        0.34        6.31      7.45 o
  21   2   9        8.87       -1.19      7.63 o
   1   3   9      764.13      699.87      9.17 o
   2   3   9       13.61       16.34      3.36 o
   3   3   9      277.12      277.07      7.07 o
   4   3   9        6.76        3.12      3.20 o
   5   3   9      361.02      359.85      6.89 o
   6   3   9       16.02       18.49      3.29 o
   7   3   9      139.55      139.15      4.80 o
   8   3   9       84.54       87.68      3.99 o
   9   3   9      363.73      347.37      6.66 o
  10   3   9        0.23       10.19      3.56 o
  11   3   9      406.94      389.14      7.36 o
  12   3   9        6.01       22.00      3.56 o
  13   3   9      306.05      311.64      7.57 o
  14   3   9       47.72       58.35      4.67 o
  15   3   9      121.16      130.11      6.18 o
  16   3   9       14.21       17.57      4.83 o
  17   3   9      113.36      120.89      6.86 o
  18   3   9        0.59        6.21      5.73 o
  19   3   9       62.86       74.24      7.56 o
  20   3   9       10.39       29.50      9.28 o
   0   4   9       47.25       41.53      5.27 o
   1   4   9      105.90       88.69      4.11 o
   2   4   9        2.18        2.96      3.28 o
   3   4   9       41.24       35.34      3.71 o
   4   4   9       77.10       75.14      3.89 o
   5   4   9       85.98       83.31      4.19 o
   6   4   9      108.20       90.95      3.99 o
   7   4   9        0.64       -3.26      3.26 o
   8   4   9       22.82       17.30      3.53 o
   9   4   9       31.09       17.84      3.32 o
  10   4   9       12.94        3.71      3.39 o
  11   4   9        0.73       -3.41      3.41 o
  12   4   9        0.79        0.30      3.57 o
  13   4   9       11.28        9.36      4.42 o
  14   4   9        0.65        0.23      4.37 o
  15   4   9        6.42        5.63      5.56 o
  16   4   9        7.48        0.13      4.91 o
  17   4   9        0.05        0.77      5.49 o
  18   4   9       25.67       23.33      6.89 o
  19   4   9        0.93        4.02      6.98 o
  20   4   9       38.90       40.71      8.31 o
   1   5   9      455.85      433.24      8.02 o
   2   5   9       22.00       27.76      3.41 o
   3   5   9      543.05      520.60      8.11 o
   4   5   9       79.15       85.74      4.58 o
   5   5   9      199.63      204.56      5.12 o
   6   5   9      292.35      284.98      6.11 o
   7   5   9      276.31      289.80      6.15 o
   8   5   9        9.68       19.43      3.53 o
   9   5   9      478.50      463.53      8.52 o
  10   5   9        2.35        6.32      3.93 o
  11   5   9      111.50      107.74      4.70 o
  12   5   9       43.91       40.66      4.32 o
  13   5   9      106.47       97.74      5.88 o
  14   5   9      128.63      131.69      6.71 o
  15   5   9      167.33      180.36      8.04 o
  16   5   9       89.95      105.68      7.07 o
  17   5   9      253.28      290.02     10.41 o
  18   5   9        1.78       10.39      6.28 o
  19   5   9       98.40      128.88      8.74 o
   0   6   9        9.21        5.11      4.73 o
   1   6   9        9.75        3.87      3.44 o
   2   6   9       50.49       50.08      3.78 o
   3   6   9        1.13        1.30      3.25 o
   4   6   9      134.96      125.10      4.61 o
   5   6   9       90.95       87.31      4.20 o
   6   6   9        0.81        1.30      3.50 o
   7   6   9        5.80        0.25      3.52 o
   8   6   9       34.94       30.19      3.83 o
   9   6   9       37.00       40.46      3.95 o
  10   6   9       28.42       26.11      4.72 o
  11   6   9       18.09       14.04      4.46 o
  12   6   9       18.99       25.67      4.43 o
  13   6   9        3.12        1.77      6.00 o
  14   6   9       12.62        6.55      6.09 o
  15   6   9        1.58       -3.32      5.46 o
  16   6   9       15.92       20.70      6.42 o
  17   6   9        8.93       21.09      6.70 o
  18   6   9       18.19       30.07      6.81 o
  19   6   9        1.57        0.64      6.19 o
   1   7   9      876.29      857.64     11.73 o
   2   7   9       20.41       46.64      3.70 o
   3   7   9      426.57      424.00      8.12 o
   4   7   9        0.31       14.05      3.85 o
   5   7   9      314.60      311.78      6.97 o
   6   7   9        0.64        8.26      3.73 o
   7   7   9      233.91      235.22      6.03 o
   8   7   9       22.04       20.96      4.26 o
   9   7   9      160.07      193.03      6.28 o
  10   7   9        8.48       23.46      4.72 o
  11   7   9      233.94      224.00      7.36 o
  12   7   9        0.00        1.68      4.69 o
  13   7   9      208.62      217.05      9.13 o
  14   7   9       57.83       64.66      6.54 o
  15   7   9      175.52      174.75      8.57 o
  16   7   9       36.17       43.15      7.01 o
  17   7   9      172.92      182.54      8.78 o
  18   7   9        0.09       15.12      6.77 o
   0   8   9        0.34        6.71      5.71 o
   1   8   9        0.83       -1.54      3.95 o
   2   8   9        3.39        4.04      3.67 o
   3   8   9       50.50       51.43      4.01 o
   4   8   9       26.01       38.22      4.15 o
   5   8   9      103.98       81.09      4.77 o
   6   8   9       28.62       19.85      4.57 o
   7   8   9       10.19        2.53      4.01 o
   8   8   9        6.20        2.28      4.64 o
   9   8   9      110.31       96.77      5.64 o
  10   8   9       33.87       40.78      4.92 o
  11   8   9       43.31       46.41      5.64 o
  12   8   9       81.74       96.89      8.89 o
  13   8   9       17.86       19.99      6.41 o
  14   8   9        0.23       -3.14      5.55 o
  15   8   9        2.07       10.69      6.19 o
  16   8   9        0.16        3.72      6.07 o
  17   8   9        0.17       11.05      6.61 o
   1   9   9      534.75      526.48      9.30 o
   2   9   9      167.39      152.54      5.64 o
   3   9   9      430.83      429.77      8.97 o
   4   9   9       26.48       31.98      4.54 o
   5   9   9      115.56      116.56      5.87 o
   6   9   9       25.19       16.44      4.47 o
   7   9   9       86.30       99.26      7.54 o
   8   9   9        7.44       11.46      4.51 o
   9   9   9      202.47      219.33      7.19 o
  10   9   9        2.24       10.24      5.25 o
  11   9   9      215.54      238.83      9.43 o
  12   9   9       12.24       25.03      6.09 o
  13   9   9      225.95      222.29      9.07 o
  14   9   9       16.39       29.37      6.96 o
  15   9   9      126.05      142.69      8.79 o
  16   9   9       14.22       32.40      7.70 o
   0  10   9      264.56      247.07      9.70 o
   1  10   9       11.16       13.91      4.79 o
   2  10   9        1.94       -2.45      4.82 o
   3  10   9       12.16       11.59      4.50 o
   4  10   9      185.33      183.89      6.49 o
   5  10   9        2.09       18.95      6.09 o
   6  10   9       72.57       77.47      6.17 o
   7  10   9        9.36       17.43      6.28 o
   8  10   9        5.77       11.20      5.89 o
   9  10   9        3.56        0.78      5.19 o
  10  10   9        0.44       -5.92      5.92 o
  11  10   9        8.65        3.15      5.56 o
  12  10   9        7.51        5.30      6.06 o
  13  10   9        7.27       10.47      6.41 o
  14  10   9       16.55       31.23      7.88 o
   1  11   9      114.15       99.15      6.58 o
   2  11   9       17.82       18.90      6.17 o
   3  11   9       27.10       30.17      5.46 o
   4  11   9        0.57       -1.50      5.22 o
   5  11   9      234.77      234.08      8.47 o
   6  11   9       32.34       46.12      6.34 o
   7  11   9      362.28      401.80     11.55 o
   8  11   9        1.14       19.50      6.83 o
   9  11   9      194.39      206.60      8.23 o
  10  11   9       17.75       16.16      5.70 o
  11  11   9       35.26       44.19      7.59 o
  12  11   9        0.46       -0.37      6.50 o
  13  11   9       17.51       17.15      9.89 o
   0  12   9       51.53       37.87      8.50 o
   1  12   9       21.45       17.77      5.50 o
   2  12   9       25.72       30.13      5.66 o
   3  12   9       28.10       32.77      7.17 o
   4  12   9       16.56       26.27      7.90 o
   5  12   9        2.90        0.75      6.67 o
   6  12   9       43.82       42.15      6.13 o
   7  12   9       28.34       43.25      6.66 o
   8  12   9       32.70       36.69      6.14 o
   9  12   9        2.83        8.17      6.29 o
  10  12   9       18.95       19.74      6.99 o
   1  13   9       36.67       33.90      6.59 o
   2  13   9       14.72       17.91      6.54 o
   3  13   9      100.99      103.04      8.44 o
   4  13   9       54.92       53.67      7.31 o
   5  13   9      166.23      184.20      9.54 o
   6  13   9        3.58       18.69      7.23 o
   7  13   9      103.93      113.64      8.71 o
   0   0  10      824.85      778.60     22.33 o
   1   0  10       55.18       88.04      6.13 o
   2   0  10      796.65      780.96     14.45 o
   3   0  10      125.13      134.04      6.54 o
   4   0  10      750.09      746.65     13.94 o
   5   0  10      156.15      181.95      7.89 o
   6   0  10      176.00      201.42      8.23 o
   7   0  10       63.24       60.24      5.25 o
   8   0  10       75.53       69.66      5.86 o
   9   0  10      245.64      248.79      8.68 o
  10   0  10      192.27      193.24      8.09 o
  11   0  10       37.17       68.97      7.23 o
  12   0  10      523.38      545.19     14.14 o
  13   0  10      135.19      142.07      7.75 o
  14   0  10      202.14      242.59     10.93 o
  15   0  10       49.79       76.65     11.02 o
  16   0  10       72.50       61.88     12.08 o
  17   0  10        9.70       31.72     12.17 o
  18   0  10       80.61      102.00     11.13 o
   1   1  10      103.93       82.25      4.50 o
   2   1  10        4.70        2.23      3.67 o
   3   1  10        1.55       -1.79      3.49 o
   4   1  10        5.60        9.22      3.94 o
   5   1  10      135.12      129.06      4.84 o
   6   1  10      144.16      144.18      5.12 o
   7   1  10       35.66       29.40      4.05 o
   8   1  10        0.27       -3.60      3.60 o
   9   1  10       22.60       15.76      4.28 o
  10   1  10       21.86       19.01      4.15 o
  11   1  10        5.67        6.03      4.32 o
  12   1  10       14.02       17.95      5.06 o
  13   1  10       51.93       35.39      5.03 o
  14   1  10        4.32        3.16      5.09 o
  15   1  10        9.70       18.32      6.65 o
  16   1  10       24.23       37.26      7.16 o
  17   1  10        5.43        9.38      8.43 o
  18   1  10        0.59        5.89      6.67 o
   0   2  10      233.07      199.60      7.26 o
   1   2  10        0.37        9.94      3.68 o
   2   2  10      346.35      323.50      6.72 o
   3   2  10       30.39       59.46      4.25 o
   4   2  10      785.24      773.86     10.30 o
   5   2  10       18.45       43.14      4.16 o
   6   2  10      198.18      212.42      5.54 o
   7   2  10      104.34       87.92      4.85 o
   8   2  10       42.36       63.31      4.11 o
   9   2  10        0.93        4.57      4.00 o
  10   2  10      117.06      132.03      5.13 o
  11   2  10       23.60       24.57      4.36 o
  12   2  10      113.81      127.31      6.62 o
  13   2  10       29.09       28.44      6.01 o
  14   2  10      131.46      115.80      7.13 o
  15   2  10        7.31       18.95      6.14 o
  16   2  10       97.90      102.55      8.51 o
  17   2  10        1.06        8.89      7.36 o
  18   2  10      100.77      116.41     12.72 o
   1   3  10       23.35       14.94      3.75 o
   2   3  10       43.99       36.22      4.49 o
   3   3  10       30.02       41.43      4.05 o
   4   3  10      347.50      324.83      7.13 o
   5   3  10      112.22      113.78      4.72 o
   6   3  10       80.83       86.48      4.44 o
   7   3  10        7.03       -1.00      3.81 o
   8   3  10       32.53       11.67      3.74 o
   9   3  10       12.77        8.18      4.16 o
  10   3  10       81.76       76.09      4.86 o
  11   3  10       18.57        4.20      4.81 o
  12   3  10       16.27       13.81      5.12 o
  13   3  10       23.61       32.52      6.42 o
  14   3  10        0.26        0.27      6.29 o
  15   3  10       13.30        7.06      5.83 o
  16   3  10        7.84        6.52      6.83 o
  17   3  10       29.89       21.36      7.79 o
   0   4  10      309.10      284.44      9.65 o
   1   4  10       34.96       34.55      4.05 o
   2   4  10      253.78      252.65      6.42 o
   3   4  10       55.41       56.46      4.17 o
   4   4  10      239.49      235.93      6.17 o
   5   4  10       56.37       61.21      4.37 o
   6   4  10      208.35      207.38      5.93 o
   7   4  10       13.89        6.48      3.97 o
   8   4  10       75.62       69.75      4.63 o
   9   4  10        0.00       -5.07      5.07 o
  10   4  10       45.10       39.52      5.58 o
  11   4  10        2.23        4.67      5.05 o
  12   4  10      145.16      150.53      7.12 o
  13   4  10        0.87       -0.60      5.58 o
  14   4  10      173.61      180.03      8.63 o
  15   4  10        6.26       16.73      7.69 o
  16   4  10       98.61      115.64      8.58 o
  17   4  10       24.45       21.75      7.51 o
   1   5  10       17.65       10.68      3.92 o
   2   5  10       58.01       42.39      4.37 o
   3   5  10        0.35       -0.31      4.02 o
   4   5  10       27.27       23.93      4.13 o
   5   5  10      172.80      180.16      5.93 o
   6   5  10        2.92        5.45      4.56 o
   7   5  10      121.39      119.73      5.71 o
   8   5  10        6.86        2.13      4.58 o
   9   5  10       19.27       13.37      4.87 o
  10   5  10        1.66       -4.37      4.71 o
  11   5  10        0.11       -5.05      5.05 o
  12   5  10        5.84       -1.53      5.78 o
  13   5  10        1.81       -6.51      6.51 o
  14   5  10        0.71        7.17      6.62 o
  15   5  10        3.72       -2.03      6.28 o
  16   5  10        1.26       -7.24      7.24 o
   0   6  10      150.25      129.13      7.19 o
   1   6  10        1.12        4.93      3.85 o
   2   6  10      270.24      252.78      6.73 o
   3   6  10       45.06       56.81      4.88 o
   4   6  10      246.45      272.41      7.42 o
   5   6  10       28.55       41.23      4.68 o
   6   6  10      215.39      247.73      7.52 o
   7   6  10        0.81       15.72      4.67 o
   8   6  10      222.81      222.46      7.33 o
   9   6  10       30.46       31.67      5.91 o
  10   6  10      102.08       93.27      7.60 o
  11   6  10       15.48       15.18      5.97 o
  12   6  10      102.80       88.50      8.58 o
  13   6  10        1.67        5.48      6.31 o
  14   6  10      155.50      192.44     10.46 o
  15   6  10        1.65       21.13      6.83 o
   1   7  10        5.07       12.16      4.47 o
   2   7  10        3.66        5.75      4.27 o
   3   7  10        3.94        3.32      4.48 o
   4   7  10        1.93       -4.43      4.43 o
   5   7  10        8.54       10.84      4.63 o
   6   7  10        0.81        3.10      4.58 o
   7   7  10       56.37       43.29      5.56 o
   8   7  10       12.91       10.70      5.49 o
   9   7  10       30.50       23.62      6.42 o
  10   7  10       21.40       25.14      6.76 o
  11   7  10        5.91        9.17      6.70 o
  12   7  10        0.12        1.76      6.75 o
  13   7  10       11.58       20.66      7.02 o
  14   7  10       32.33       35.96      7.14 o
   0   8  10      480.48      490.36     14.33 o
   1   8  10        0.00       36.78      5.88 o
   2   8  10      374.34      360.61      8.71 o
   3   8  10        1.51       13.16      4.70 o
   4   8  10      187.94      184.41      6.58 o
   5   8  10        2.82       12.13      5.64 o
   6   8  10       63.95       76.71      6.60 o
   7   8  10        3.75        6.45      5.25 o
   8   8  10       96.22      108.32      6.76 o
   9   8  10       23.38       22.95      6.55 o
  10   8  10       98.87       98.01      7.94 o
  11   8  10        1.54        8.98      5.90 o
  12   8  10      107.07      111.63      8.05 o
  13   8  10       12.61       26.48      6.73 o
   1   9  10       19.04       24.16      4.95 o
   2   9  10       33.25       28.89      5.95 o
   3   9  10        0.36       -0.12      5.37 o
   4   9  10       99.44      103.82      7.07 o
   5   9  10        8.73        9.37      6.41 o
   6   9  10       31.29       19.88      6.21 o
   7   9  10       18.89       15.28      5.97 o
   8   9  10        1.29       -5.74      5.74 o
   9   9  10       65.78       67.86      7.15 o
  10   9  10       26.48       24.63      6.39 o
  11   9  10        3.36        9.77      7.16 o
  12   9  10       23.32       35.05     15.56 o
   0  10  10      306.53      298.06     15.42 o
   1  10  10       10.98       28.92      6.94 o
   2  10  10      199.05      191.55      8.08 o
   3  10  10       37.14       51.86      5.88 o
   4  10  10       95.71      108.60      7.31 o
   5  10  10        0.10        1.49      6.41 o
   6  10  10       51.85       50.08      6.70 o
   7  10  10       19.10       21.17      6.72 o
   8  10  10       28.81       32.51      7.89 o
   9  10  10       12.92       13.28      6.83 o
  10  10  10       94.54       96.40     26.99 o
   1  11  10       69.73       97.87      7.99 o
   2  11  10        6.73       17.76      7.57 o
   3  11  10        9.35       11.14      6.90 o
   4  11  10        6.11        7.79      7.05 o
   5  11  10        1.76       -4.05      6.05 o
   6  11  10        8.74       -4.82      6.97 o
   7  11  10        2.53       12.24     15.43 o
   1   1  11      430.16      475.83      9.96 o
   2   1  11        6.25       48.30      5.68 o
   3   1  11      340.37      344.85      9.09 o
   4   1  11      102.53      113.66      6.34 o
   5   1  11      165.03      163.86      7.17 o
   6   1  11       13.98       12.61      5.90 o
   7   1  11       33.08       39.81      5.95 o
   8   1  11        0.49        2.70      5.81 o
   9   1  11       41.64       52.19      6.20 o
  10   1  11       28.06       26.22      5.87 o
  11   1  11       22.33       13.05      5.68 o
  12   1  11       25.04       19.13      6.04 o
  13   1  11       43.35       45.01      6.39 o
  14   1  11        6.23        9.97      7.87 o
   0   2  11        0.80       -3.42      7.83 o
   1   2  11        0.37       -4.70      5.19 o
   2   2  11        0.19        0.23      4.91 o
   3   2  11       13.88        8.87      5.07 o
   4   2  11       31.91       32.57      5.69 o
   5   2  11        1.19       -4.67      5.65 o
   6   2  11       28.87       20.43      5.82 o
   7   2  11       16.31        5.60      5.50 o
   8   2  11       24.24       10.61      5.78 o
   9   2  11       12.57        4.19      5.59 o
  10   2  11        0.12        6.59      5.51 o
  11   2  11        0.01       -5.21      5.53 o
  12   2  11        9.72       -0.91      5.81 o
  13   2  11        5.63       -3.71      7.67 o
   1   3  11      293.19      300.58      8.75 o
   2   3  11       14.34       24.23      5.35 o
   3   3  11       62.73       64.43      5.87 o
   4   3  11        4.22        1.52      5.60 o
   5   3  11       40.03       46.41      5.93 o
   6   3  11       56.02       60.72      6.04 o
   7   3  11      199.88      215.90      8.25 o
   8   3  11        1.16        6.70      5.50 o
   9   3  11       91.16      102.53      6.71 o
  10   3  11       34.49       42.15      6.11 o
  11   3  11       38.25       37.34      6.73 o
  12   3  11        0.10       -0.97      6.77 o
  13   3  11       27.77       22.53      7.82 o
   0   4  11        2.39        1.74      7.77 o
   1   4  11        0.04       -5.31      5.91 o
   2   4  11        5.41        3.28      5.38 o
   3   4  11        4.26        0.83      5.47 o
   4   4  11        1.62        1.64      4.96 o
   5   4  11        3.02        1.86      5.45 o
   6   4  11        2.68       13.71      5.19 o
   7   4  11        0.31       -3.28      5.51 o
   8   4  11       10.71       13.57      6.12 o
   9   4  11        5.13        8.49      6.46 o
  10   4  11       20.50       24.98      6.96 o
  11   4  11       20.16       31.93      6.81 o
  12   4  11        7.56        4.10      6.56 o
   1   5  11      216.69      220.04      8.41 o
   2   5  11       30.82       35.75      5.68 o
   3   5  11       41.77       41.50      6.08 o
   4   5  11        2.55       -2.68      5.88 o
   5   5  11       30.89       24.29      5.77 o
   6   5  11        6.33        2.04      5.83 o
   7   5  11       86.41       77.33      7.24 o
   8   5  11        0.16        2.76      6.07 o
   9   5  11      186.08      216.58      9.54 o
  10   5  11        0.73       16.94      8.46 o
  11   5  11      127.54      155.49     11.27 o
  12   5  11        5.59       20.57     21.21 o
   0   6  11        5.28       14.68      7.33 o
   1   6  11        0.80       -0.19      6.05 o
   2   6  11        2.40        2.80      6.33 o
   3   6  11        3.73       -3.23      5.68 o
   4   6  11        6.64        7.39      6.05 o
   5   6  11        4.62        3.99      5.85 o
   6   6  11       20.33       22.26      5.92 o
   7   6  11       14.44       29.35      5.81 o
   8   6  11       22.04       31.82      7.38 o
   9   6  11        7.50        0.17      7.37 o
  10   6  11        7.06       16.82      7.35 o
   1   7  11      210.91      245.93      9.01 o
   2   7  11        2.05        5.71      6.74 o
   3   7  11       85.23       86.30      6.95 o
   4   7  11       29.02       28.70      5.81 o
   5   7  11       52.81       59.28      6.55 o
   6   7  11        3.21        0.50      6.36 o
   7   7  11       67.93       69.88      8.07 o
   8   7  11       14.89       16.14      7.34 o
   9   7  11      119.06      143.06      9.94 o
   0   8  11       26.08       23.97      9.90 o
   1   8  11       13.24       22.58      6.05 o
   2   8  11        8.80       14.65      6.78 o
   3   8  11        1.79        4.06      6.23 o
   4   8  11       18.55       21.51      6.77 o
   5   8  11        4.44       10.06      6.93 o
   6   8  11      105.92      118.55      9.63 o
   7   8  11        1.78       11.35     16.28 o
   1   9  11       83.69       97.32      8.05 o
   2   9  11        2.87       11.43      6.81 o
   3   9  11      141.73      158.11     24.10 o
   0   0  12      270.36      257.33     18.79 o
   1   0  12        3.88       19.50      8.86 o
   2   0  12      218.59      214.08     11.89 o
   3   0  12        0.41        8.10      9.20 o
   4   0  12       13.48       25.92      9.18 o
   5   0  12       80.16       85.45      9.61 o
   6   0  12       16.64       37.88      9.17 o
   7   0  12       17.40       19.52      9.23 o
   1   1  12        8.59       11.57      6.18 o
   2   1  12       35.19       46.96      6.63 o
   3   1  12        0.58       -3.40      6.07 o
   4   1  12        0.90       -2.97      6.07 o
   5   1  12       21.33       20.33      6.79 o
   6   1  12       12.92        6.56      6.30 o
   7   1  12        3.23        7.90     13.29 o
   0   2  12       97.81      106.67     10.00 o
   1   2  12        7.04       13.65      5.93 o
   2   2  12       85.05       92.81      8.14 o
   3   2  12       18.76       25.04      6.74 o
   4   2  12       58.20       84.59      7.21 o
   5   2  12        2.66        3.88      6.90 o
   6   2  12       36.90       36.96      7.13 o
   1   3  12       83.89       64.06      7.64 o
   2   3  12        3.31       -0.09      6.75 o
   3   3  12        4.93       11.67      6.20 o
   4   3  12        0.24       -0.34      5.80 o
   5   3  12       25.45       15.57      6.08 o
   0   4  12       35.48       24.69      9.41 o
   1   4  12        3.05        5.13      6.77 o
   2   4  12       51.38       61.18      6.81 o
   3   4  12        3.77       -3.27      6.15 o
   4   4  12       65.53       75.19     18.37 o
 
